# Supplementary material for: 4,5-Dibromo-1,2-dimethyl-1H-imidazol-3-ium bromide
Source: Acta Crystallogr Sect E Struct Rep Online. 2012 Apr 13;68(Pt 5):o1391. doi: 10.1107/S1600536812015310 (PMC3344518; doi:10.1107/S1600536812015310)
Supplement: Supplementary file 1 [file e-68-o1391-sup1.cif]

##############################################################################
#                                                                            #
# This CIF contains the data in a paper accepted for publication in          #
# Acta Crystallographica Section E. It conforms to the requirements of       #
# Notes for Authors for Acta Crystallographica Section E, and has been       #
# peer reviewed under the auspices of the IUCr Commission on Journals.       #
#                                                                            #
# Full details of the Crystallographic Information File format               #
# are given in the paper "The Crystallographic Information File (CIF):       #
# a New Standard Archive File for Crystallography" by S. R. Hall, F. H.      #
# Allen and I. D. Brown [Acta Cryst. (1991), A47, 655-685].                  #
#                                                                            #
# The current version of the core CIF dictionary is obtainable from          #
# ftp://ftp.iucr.org/pub/cif_core.dic.                                       #
#                                                                            #
# Software is freely available for graphical display of the structure(s)     #
# in this CIF. For information consult the CIF software page                 #
# http://www.iucr.org/resources/cif/software.                                #
#                                                                            #
# This file may be used for bona fide research purposes within the           #
# scientific community so long as proper attribution is given to the journal # 
# article from which it was obtained.                                        #
#                                                                            #
##############################################################################
data_global
_audit_creation_method     'WinGX routine CIF_UPDATE'
_audit_conform_dict_name     cif_core.dic
_audit_conform_dict_version     2.3
_journal_date_recd_electronic     2012-03-28
_journal_date_accepted     2012-04-07
_journal_name_full     'Acta Crystallographica, Section E'
_journal_year     2012
_journal_volume     68
_journal_issue      5
_journal_page_first     o1391
_journal_page_last     o1391
_journal_paper_category     QO
_journal_paper_doi     10.1107/S1600536812015310
_journal_coeditor_code     LH5448
_publ_contact_author_name     'Sofiane, Bouacida '
_publ_contact_author_address
;
Unit\'e de recherche de Chimie de l'Environnement
et Mol\'eculaire Structurale,
CHEMS, Universit\'e Mentouri-Constantine
25000 Algeria
;
_publ_contact_author_email     bouacida_sofiane@yahoo.fr
_publ_contact_author_fax     '00 (213) 31 81 88 16'
_publ_contact_author_phone     '00 (213) 74 45 27 14'
_publ_section_title
;
4,5-Dibromo-1,2-dimethyl-1<i>H</i>-imidazol-3-ium bromide
;
loop_
    _publ_author_name
    _publ_author_address
    'Bahnous, Mebarek'
;
Unit\'e de Recherche de Chimie de l'Environnement
et Mol\'eculaire Structurale,
CHEMS, Universit\'e Mentouri-Constantine
25000 Algeria
;
    'Bouraiou, Abdelmalek'
;
Laboratoire des Produits Naturels d'Origine V\'eg\'etale et de Synth\`ese
 Organique
PHYSYNOR
Universit\'e Mentouri-Constantine
25000 Constantine
Algeria
;
    'Bouacida, Sofiane'
;
Unit\'e de Recherche de Chimie de l'Environnement
et Mol\'eculaire Structurale,
CHEMS, Universit\'e Mentouri-Constantine
25000 Algeria
;
    'Roisnel, Thierry'
;
Centre de Difractom\'etrie X
UMR 6226 CNRS Unit\'e Sciences Chimiques de Rennes
Universit\'e de Rennes I
263 Avenue du G\'en\'eral Leclerc
35042 Rennes
France
;
    'Belfaitah, Ali'
;
Laboratoire des Produits Naturels d'Origine V\'eg\'etale et de Synth\`ese
 Organique
PHYSYNOR
Universit\'e Mentouri-Constantine
25000 Constantine
Algeria
;
data_I
_chemical_name_systematic
;
4,5-Dibromo-1,2-dimethyl-1<i>H</i>-imidazol-3-ium bromide
;
_chemical_formula_moiety     'C5 H7 Br2 N2 +, Br -'
_chemical_formula_sum     'C5 H7 Br3 N2'
_chemical_formula_iupac     'C5 H7 Br2 N2 +, Br -'
_chemical_formula_weight     334.86
_symmetry_cell_setting     monoclinic
_symmetry_space_group_name_H-M     'P 21/c'
_symmetry_space_group_name_Hall     '-P 2ybc'
loop_
    _symmetry_equiv_pos_site_id
    _symmetry_equiv_pos_as_xyz
    1 x,y,z
    2 -x,1/2+y,1/2-z
    3 -x,-y,-z
    4 x,1/2-y,1/2+z
_cell_length_a     5.5938(3)
_cell_length_b     11.2522(6)
_cell_length_c     14.4864(9)
_cell_angle_alpha     90
_cell_angle_beta     104.571(3)
_cell_angle_gamma     90
_cell_volume     882.48(9)
_cell_formula_units_Z     4
_cell_measurement_reflns_used     3086
_cell_measurement_theta_min     2.91
_cell_measurement_theta_max     27.5
_cell_measurement_temperature     150(2)
_exptl_crystal_description     prism
_exptl_crystal_colour     colourless
_exptl_crystal_size_max     0.31
_exptl_crystal_size_mid     0.22
_exptl_crystal_size_min     0.17
_exptl_crystal_density_diffrn     2.52
_exptl_crystal_density_method     'not measured'
_exptl_crystal_F_000     624
_exptl_absorpt_coefficient_mu     13.644
_exptl_absorpt_correction_type     multi-scan
_exptl_absorpt_process_details
;
(SADABS; Bruker, 2002)
;
_exptl_absorpt_correction_T_min     0.058
_exptl_absorpt_correction_T_max     0.098
_exptl_special_details
;
;
_diffrn_ambient_temperature     150(2)
_diffrn_radiation_type     MoK\a
_diffrn_radiation_wavelength     0.71073
_diffrn_radiation_monochromator     graphite
_diffrn_measurement_device_type     'Bruker APEXII'
_diffrn_measurement_method     'CCD rotation images, thin slices'
_diffrn_reflns_number     7565
_diffrn_reflns_av_R_equivalents     0.0496
_diffrn_reflns_theta_min     3.42
_diffrn_reflns_theta_max     27.47
_diffrn_reflns_theta_full     27.47
_diffrn_measured_fraction_theta_max     0.999
_diffrn_measured_fraction_theta_full     0.999
_diffrn_reflns_limit_h_min     -6
_diffrn_reflns_limit_h_max     7
_diffrn_reflns_limit_k_min     -14
_diffrn_reflns_limit_k_max     12
_diffrn_reflns_limit_l_min     -18
_diffrn_reflns_limit_l_max     17
_refine_special_details
;
Refinement of <i>F</i>^2^ against ALL reflections. The weighted <i>R</i>-factor
<i>wR</i> and goodness of fit <i>S</i> are based on <i>F</i>^2^, conventional
<i>R</i>-factors <i>R</i> are based on <i>F</i>, with <i>F</i> set to zero for
negative <i>F</i>^2^. The threshold expression of <i>F</i>^2^ >
\s(<i>F</i>^2^) is used only for calculating <i>R</i>-factors(gt) <i>etc</i>.
and is not relevant to the choice of reflections for refinement.
<i>R</i>-factors based on <i>F</i>^2^ are statistically about twice as large
as those based on <i>F</i>, and <i>R</i>- factors based on ALL data will be
even larger.
;
_reflns_number_total     2032
_reflns_number_gt     1747
_reflns_threshold_expression     'I>2\s(I)'
_refine_ls_structure_factor_coef     Fsqd
_refine_ls_matrix_type     full
_refine_ls_R_factor_all     0.0355
_refine_ls_R_factor_gt     0.0269
_refine_ls_wR_factor_gt     0.0575
_refine_ls_wR_factor_ref     0.0601
_refine_ls_goodness_of_fit_ref     1.027
_refine_ls_restrained_S_all     1.027
_refine_ls_number_reflns     2032
_refine_ls_number_parameters     94
_refine_ls_number_restraints     0
_refine_ls_hydrogen_treatment     constr
_refine_ls_weighting_scheme     calc
_refine_ls_weighting_details
         'calc w=1/[\s^2^(Fo^2^)+(0.0201P)^2^+0.1420P] where P=(Fo^2^+2Fc^2^)/3'
_atom_sites_solution_hydrogens     geom
_atom_sites_solution_primary     direct
_atom_sites_solution_secondary     difmap
_refine_ls_shift/su_max     0.002
_refine_ls_shift/su_mean     0.000
_refine_diff_density_max     0.628
_refine_diff_density_min     -0.858
_refine_ls_extinction_method     'SHELXL97 (Sheldrick, 2008)'
_refine_ls_extinction_coef     0.0075(4)
_refine_ls_extinction_expression
                                  'Fc^*^=kFc[1+0.001xFc^2^\l^3^/sin(2\q)]^-1/4^'
loop_
    _atom_type_symbol
    _atom_type_description
    _atom_type_scat_dispersion_real
    _atom_type_scat_dispersion_imag
    _atom_type_scat_source
    C C 0.0033 0.0016 'International Tables Vol C Tables 4.2.6.8 and 6.1.1.4'
    H H 0 0 'International Tables Vol C Tables 4.2.6.8 and 6.1.1.4'
    N N 0.0061 0.0033 'International Tables Vol C Tables 4.2.6.8 and 6.1.1.4'
    Br Br -0.2901 2.4595 'International Tables Vol C Tables 4.2.6.8 and 6.1.1.4'
_computing_data_collection     'APEX2 (Bruker, 2004)'
_computing_cell_refinement     'SAINT (Bruker, 2004)'
_computing_data_reduction     'SAINT (Bruker, 2004)'
_computing_structure_solution     'SIR2002 (Burla <i>et al.</i>, 2005)'
_computing_structure_refinement     'SHELXL97 (Sheldrick, 2008)'
_computing_molecular_graphics
 'ORTEP-3 for Windows (Farrugia, 1997) and DIAMOND (Brandenburg & Berndt, 2001)'
_computing_publication_material     'WinGX (Farrugia, 1999)'
loop_
    _atom_site_type_symbol
    _atom_site_label
    _atom_site_fract_x
    _atom_site_fract_y
    _atom_site_fract_z
    _atom_site_U_iso_or_equiv
    _atom_site_adp_type
    _atom_site_calc_flag
    _atom_site_refinement_flags
    _atom_site_occupancy
    _atom_site_symmetry_multiplicity
    _atom_site_disorder_assembly
    _atom_site_disorder_group
    Br Br1 0.52217(6) 0.60967(3) 0.40218(2) 0.01621(11) Uani d . 1 1 . .
    Br Br2 0.12689(6) 0.86245(3) 0.44145(2) 0.01726(11) Uani d . 1 1 . .
    N N2 0.7783(5) 0.7167(2) 0.57813(19) 0.0142(6) Uani d . 1 1 . .
    N N5 0.5520(5) 0.8641(3) 0.5998(2) 0.0171(6) Uani d . 1 1 . .
    H H5 0.4987 0.9266 0.6251 0.021 Uiso d R 1 1 . .
    C C1 0.7626(6) 0.8069(3) 0.6365(2) 0.0163(7) Uani d . 1 1 . .
    C C3 0.5709(6) 0.7178(3) 0.5019(2) 0.0141(7) Uani d . 1 1 . .
    C C4 0.4301(6) 0.8096(3) 0.5154(2) 0.0140(7) Uani d . 1 1 . .
    C C6 0.9445(7) 0.8397(3) 0.7253(2) 0.0222(8) Uani d . 1 1 . .
    H H6A 0.9879 0.7706 0.7647 0.033 Uiso calc R 1 1 . .
    H H6B 0.8745 0.8986 0.7587 0.033 Uiso calc R 1 1 . .
    H H6C 1.0896 0.8713 0.7103 0.033 Uiso calc R 1 1 . .
    C C7 0.9765(7) 0.6294(3) 0.5945(3) 0.0214(8) Uani d . 1 1 . .
    H H7A 1.1062 0.6531 0.6483 0.032 Uiso calc R 1 1 . .
    H H7B 1.0403 0.6242 0.5390 0.032 Uiso calc R 1 1 . .
    H H7C 0.9137 0.5532 0.6069 0.032 Uiso calc R 1 1 . .
    Br Br3 0.58756(6) 0.58078(3) 0.77871(2) 0.01713(12) Uani d . 1 1 . .
loop_
    _atom_site_aniso_label
    _atom_site_aniso_U_11
    _atom_site_aniso_U_22
    _atom_site_aniso_U_33
    _atom_site_aniso_U_12
    _atom_site_aniso_U_13
    _atom_site_aniso_U_23
    Br1 0.0170(2) 0.01589(19) 0.01515(19) 0.00097(14) 0.00295(14) -0.00101(12)
    Br2 0.01324(19) 0.0185(2) 0.01989(19) 0.00293(14) 0.00389(14) 0.00221(13)
    N2 0.0086(14) 0.0175(15) 0.0156(14) -0.0021(12) 0.0013(11) 0.0037(11)
    N5 0.0193(16) 0.0141(15) 0.0185(15) -0.0040(12) 0.0060(12) -0.0026(11)
    C1 0.0153(18) 0.0171(18) 0.0162(17) -0.0055(14) 0.0031(14) 0.0020(14)
    C3 0.0124(17) 0.0172(17) 0.0123(16) -0.0017(14) 0.0022(13) 0.0011(13)
    C4 0.0107(17) 0.0173(18) 0.0138(16) -0.0015(14) 0.0029(13) -0.0020(13)
    C6 0.021(2) 0.025(2) 0.0182(18) -0.0087(16) 0.0008(15) -0.0019(15)
    C7 0.0156(19) 0.023(2) 0.024(2) 0.0058(15) 0.0019(16) 0.0075(14)
    Br3 0.0163(2) 0.0161(2) 0.01874(19) -0.00155(13) 0.00405(14) -0.00052(13)
_geom_special_details
;
All e.s.d.'s (except the e.s.d. in the dihedral angle between two l.s. planes)
are estimated using the full covariance matrix. The cell e.s.d.'s are taken
into account individually in the estimation of e.s.d.'s in distances, angles
and torsion angles; correlations between e.s.d.'s in cell parameters are only
used when they are defined by crystal symmetry. An approximate (isotropic)
treatment of cell e.s.d.'s is used for estimating e.s.d.'s involving l.s.
planes.
;
loop_
    _geom_bond_atom_site_label_1
    _geom_bond_atom_site_label_2
    _geom_bond_site_symmetry_2
    _geom_bond_distance
    _geom_bond_publ_flag
    Br1 C3 . 1.855(3) ?
    Br2 C4 . 1.861(3) ?
    N2 C1 . 1.338(4) ?
    N2 C3 . 1.386(4) ?
    N2 C7 . 1.456(4) ?
    N5 C1 . 1.329(4) ?
    N5 C4 . 1.385(4) ?
    N5 H5 . 0.8800 ?
    C1 C6 . 1.472(5) ?
    C3 C4 . 1.343(5) ?
    C6 H6A . 0.9600 ?
    C6 H6B . 0.9600 ?
    C6 H6C . 0.9600 ?
    C7 H7A . 0.9600 ?
    C7 H7B . 0.9600 ?
    C7 H7C . 0.9600 ?
loop_
    _geom_angle_atom_site_label_1
    _geom_angle_atom_site_label_2
    _geom_angle_atom_site_label_3
    _geom_angle_site_symmetry_1
    _geom_angle_site_symmetry_3
    _geom_angle
    _geom_angle_publ_flag
    C1 N2 C3 . . 108.8(3) ?
    C1 N2 C7 . . 125.3(3) ?
    C3 N2 C7 . . 125.9(3) ?
    C1 N5 C4 . . 109.2(3) ?
    C1 N5 H5 . . 125.4 ?
    C4 N5 H5 . . 125.4 ?
    N5 C1 N2 . . 107.9(3) ?
    N5 C1 C6 . . 125.2(3) ?
    N2 C1 C6 . . 127.0(3) ?
    C4 C3 N2 . . 107.1(3) ?
    C4 C3 Br1 . . 129.9(2) ?
    N2 C3 Br1 . . 123.0(2) ?
    C3 C4 N5 . . 107.0(3) ?
    C3 C4 Br2 . . 130.2(2) ?
    N5 C4 Br2 . . 122.8(2) ?
    C1 C6 H6A . . 109.5 ?
    C1 C6 H6B . . 109.5 ?
    H6A C6 H6B . . 109.5 ?
    C1 C6 H6C . . 109.5 ?
    H6A C6 H6C . . 109.5 ?
    H6B C6 H6C . . 109.5 ?
    N2 C7 H7A . . 109.5 ?
    N2 C7 H7B . . 109.5 ?
    H7A C7 H7B . . 109.5 ?
    N2 C7 H7C . . 109.5 ?
    H7A C7 H7C . . 109.5 ?
    H7B C7 H7C . . 109.5 ?
loop_
    _geom_torsion_atom_site_label_1
    _geom_torsion_atom_site_label_2
    _geom_torsion_atom_site_label_3
    _geom_torsion_atom_site_label_4
    _geom_torsion_site_symmetry_1
    _geom_torsion_site_symmetry_2
    _geom_torsion_site_symmetry_3
    _geom_torsion_site_symmetry_4
    _geom_torsion
    _geom_torsion_publ_flag
    C4 N5 C1 N2 . . . . -0.3(4) ?
    C4 N5 C1 C6 . . . . 179.1(3) ?
    C3 N2 C1 N5 . . . . 0.4(4) ?
    C7 N2 C1 N5 . . . . -177.4(3) ?
    C3 N2 C1 C6 . . . . -179.0(3) ?
    C7 N2 C1 C6 . . . . 3.2(5) ?
    C1 N2 C3 C4 . . . . -0.2(4) ?
    C7 N2 C3 C4 . . . . 177.5(3) ?
    C1 N2 C3 Br1 . . . . 178.4(2) ?
    C7 N2 C3 Br1 . . . . -3.8(5) ?
    N2 C3 C4 N5 . . . . 0.0(4) ?
    Br1 C3 C4 N5 . . . . -178.5(2) ?
    N2 C3 C4 Br2 . . . . -179.7(2) ?
    Br1 C3 C4 Br2 . . . . 1.7(5) ?
    C1 N5 C4 C3 . . . . 0.2(4) ?
    C1 N5 C4 Br2 . . . . 180.0(2) ?
loop_
    _geom_hbond_atom_site_label_D
    _geom_hbond_atom_site_label_H
    _geom_hbond_atom_site_label_A
    _geom_hbond_site_symmetry_A
    _geom_hbond_distance_DH
    _geom_hbond_distance_HA
    _geom_hbond_distance_DA
    _geom_hbond_angle_DHA
    _geom_hbond_publ_flag
    N5 H5 Br3 2_656 0.88 2.35 3.216(3) 168.00 yes
    C6 H6A Br2 4_665 0.96 2.90 3.796(3) 156.00 yes
_iucr_refine_instructions_details
;
TITL import in P 21/n            New: P21/c
CELL  0.71073   5.5938  11.2522  14.4864   90.000  104.571   90.000
ZERR     4.00   0.0003   0.0006   0.0009    0.000    0.003    0.000
LATT   1
SYMM  - X, 1/2 + Y, 1/2 - Z
SFAC  C    H    BR   N
UNIT  20   28   12   8
MERG   2
FMAP   2
PLAN   20
ACTA
BOND   $H
CONF
L.S.   5
WGHT    0.020100    0.142000
EXTI    0.007492
FVAR       0.32192
BR1   3    0.522171    0.609669    0.402175    11.00000    0.01700    0.01589 =
         0.01515   -0.00101    0.00295    0.00097
BR2   3    0.126892    0.862451    0.441454    11.00000    0.01324    0.01849 =
         0.01989    0.00221    0.00389    0.00293
N2    4    0.778268    0.716737    0.578135    11.00000    0.00857    0.01754 =
         0.01562    0.00369    0.00125   -0.00209
N5    4    0.552046    0.864079    0.599809    11.00000    0.01935    0.01407 =
         0.01854   -0.00255    0.00602   -0.00397
AFIX   3
H5    2    0.498695    0.926639    0.625149    11.00000   -1.20000
AFIX   0
C1    1    0.762553    0.806948    0.636500    11.00000    0.01530    0.01705 =
         0.01617    0.00202    0.00308   -0.00546
C3    1    0.570904    0.717812    0.501873    11.00000    0.01243    0.01716 =
         0.01228    0.00107    0.00216   -0.00172
C4    1    0.430054    0.809553    0.515420    11.00000    0.01074    0.01726 =
         0.01384   -0.00203    0.00290   -0.00154
C6    1    0.944465    0.839711    0.725254    11.00000    0.02103    0.02510 =
         0.01815   -0.00193    0.00078   -0.00871
AFIX 137
H6A   2    0.987944    0.770568    0.764737    11.00000   -1.50000
H6B   2    0.874516    0.898598    0.758659    11.00000   -1.50000
H6C   2    1.089592    0.871336    0.710257    11.00000   -1.50000
AFIX   0
C7    1    0.976480    0.629379    0.594473    11.00000    0.01563    0.02304 =
         0.02389    0.00746    0.00189    0.00579
AFIX 137
H7A   2    1.106198    0.653111    0.648326    11.00000   -1.50000
H7B   2    1.040273    0.624180    0.538970    11.00000   -1.50000
H7C   2    0.913671    0.553242    0.606898    11.00000   -1.50000
AFIX   0
BR3   3    0.587564    0.580776    0.778707    11.00000    0.01634    0.01611 =
         0.01874   -0.00052    0.00405   -0.00155
HKLF    4  1.0  1.00  0.00  0.00  0.00 -1.00  0.00 -1.00  0.00 -1.00
REM  import in P 21/n            New: P21/c
REM R1 =  0.0269 for   1747 Fo > 4sig(Fo)  and  0.0355 for all   2032 data
REM     94 parameters refined using      0 restraints
END
WGHT      0.0201      0.1420
REM Highest difference peak  0.628,  deepest hole -0.858,  1-sigma level  0.139
Q1    1  -0.0021  0.9017  0.4589  11.00000  0.05    0.63
Q2    1   0.6744  0.6440  0.3915  11.00000  0.05    0.55
Q3    1   0.5098  0.6720  0.4707  11.00000  0.05    0.53
Q4    1   0.4597  0.6181  0.3477  11.00000  0.05    0.53
Q5    1   0.4904  0.8422  0.5537  11.00000  0.05    0.52
Q6    1   0.4241  0.6148  0.7841  11.00000  0.05    0.52
Q7    1   0.1834  0.8631  0.4983  11.00000  0.05    0.49
Q8    1   0.6240  0.6439  0.7085  11.00000  0.05    0.49
Q9    1   0.6925  0.8791  0.7875  11.00000  0.05    0.48
Q10   1  -0.1217  0.7652  0.4336  11.00000  0.05    0.47
Q11   1   0.6224  0.5184  0.6706  11.00000  0.05    0.46
Q12   1   0.5066  0.5946  0.7214  11.00000  0.05    0.46
Q13   1   0.6961  0.5355  0.7388  11.00000  0.05    0.45
Q14   1   0.1708  0.9219  0.3772  11.00000  0.05    0.45
Q15   1   0.3834  0.5945  0.4182  11.00000  0.05    0.44
Q16   1   0.9970  0.6012  0.5786  11.00000  0.05    0.44
Q17   1   0.6451  0.5692  0.3743  11.00000  0.05    0.44
Q18   1   0.6355  0.6005  0.5227  11.00000  0.05    0.43
Q19   1   0.7553  0.6198  0.7745  11.00000  0.05    0.43
Q20   1   0.8749  0.8259  0.7703  11.00000  0.05    0.42
;
