# Supplementary material for: 4,5-Dibromo-1,2-dimethyl-1H-imidazol-3-ium bromide
Source: Acta Crystallogr Sect E Struct Rep Online. 2012 Apr 13;68(Pt 5):o1391. doi: 10.1107/S1600536812015310 (PMC3344518; doi:10.1107/S1600536812015310)
Supplement: Supplementary file 2 [file e-68-o1391-Isup2.hkl]

#
# h,k,l, Fc-squared, Fo-squared, sigma(Fo-squared) and status flag
#
data_I
_shelx_title ' import in P 21/n            New: P21/c'
_shelx_refln_list_code          4
_shelx_F_calc_maximum      390.98
_exptl_crystal_F_000       624.00
_reflns_d_resolution_high  0.7705
 
loop_
 _symmetry_equiv_pos_as_xyz
 'x, y, z'
 '-x, y+1/2, -z+1/2'
 '-x, -y, -z'
 'x, -y-1/2, z-1/2'
 
_cell_length_a     5.5938
_cell_length_b    11.2522
_cell_length_c    14.4864
_cell_angle_alpha  90.000
_cell_angle_beta  104.571
_cell_angle_gamma  90.000
 
_shelx_F_squared_multiplier     1.000
 
loop_
 _refln_index_h
 _refln_index_k
 _refln_index_l
 _refln_F_squared_calc
 _refln_F_squared_meas
 _refln_F_squared_sigma
 _refln_observed_status
   1   0   0    21976.38    22491.53    689.97 o
   2   0   0    34242.36    35501.64   1087.85 o
   3   0   0    21850.79    22649.03    810.81 o
   4   0   0     1345.79     1437.70    100.50 o
   5   0   0      199.25      238.66     40.76 o
   6   0   0      758.17      698.65    118.08 o
   7   0   0     1585.62     1659.03    192.91 o
   1   1   0      874.56      860.27     21.64 o
   2   1   0    19244.88    19347.25    451.34 o
   3   1   0      241.99      226.84     24.77 o
   4   1   0     3241.52     3158.53    105.25 o
   5   1   0     7874.04     7667.25    237.48 o
   6   1   0      799.09      663.01     84.15 o
   7   1   0      745.73      872.73    144.00 o
   0   2   0      194.89      321.64     22.85 o
   1   2   0     5933.90     5710.37    134.97 o
   2   2   0     2192.95     2221.52     61.80 o
   3   2   0       33.93       67.12     15.97 o
   4   2   0       97.01       80.36     20.84 o
   5   2   0      181.97      180.53     29.84 o
   6   2   0       19.18       55.04     58.51 o
   1   3   0      119.62      133.61     11.13 o
   2   3   0    27454.08    27084.72    630.02 o
   3   3   0    10027.82    10366.69    322.81 o
   4   3   0     5891.40     5526.27    192.11 o
   5   3   0     5447.39     5641.87    198.84 o
   6   3   0        1.48       65.13     61.19 o
   0   4   0    76546.95    76761.30   2346.11 o
   1   4   0     2646.19     2613.00     66.23 o
   2   4   0    17023.32    17103.27    436.52 o
   3   4   0    12756.28    12062.57    339.41 o
   4   4   0      743.05      781.72     37.51 o
   5   4   0     2976.39     2792.06    130.48 o
   6   4   0      232.42      275.07     66.75 o
   1   5   0     8069.69     8235.15    200.46 o
   2   5   0     1771.49     1636.89     67.90 o
   3   5   0     5129.06     4965.26    151.23 o
   4   5   0      735.45      697.97     43.01 o
   5   5   0     1828.38     1810.61     98.16 o
   6   5   0      728.12      761.26     82.08 o
   0   6   0     6624.32     6313.89    206.09 o
   1   6   0    23441.61    22829.10    546.88 o
   2   6   0     4751.10     4630.20    162.13 o
   3   6   0      122.73       93.74     14.62 o
   4   6   0      332.04      374.07     30.40 o
   5   6   0     1579.79     1615.68     89.80 o
   6   6   0      328.65      310.74     58.42 o
   1   7   0      141.09      140.79     13.31 o
   2   7   0     5126.59     5179.51    181.36 o
   3   7   0     2885.89     2627.21    259.99 o
   4   7   0     2660.45     2525.30     93.55 o
   5   7   0     2337.34     2301.71     93.01 o
   6   7   0      436.18      441.53     57.46 o
   0   8   0     4386.42     4027.23    139.16 o
   1   8   0      943.58      904.13     36.49 o
   2   8   0     1498.39     1471.54     98.65 o
   3   8   0     5712.71     5868.33    289.38 o
   4   8   0       76.63       38.06     51.55 o
   5   8   0     5025.98     5114.11    586.53 o
   1   9   0     6926.95     6767.76    186.87 o
   2   9   0      151.41      158.20     46.87 o
   3   9   0     5550.82     5282.80    269.08 o
   4   9   0     1467.21     1440.89    120.98 o
   5   9   0      346.39      361.11    122.62 o
   0  10   0     1238.28     1185.50     68.45 o
   1  10   0    10424.48     9786.07    361.53 o
   2  10   0     1863.46     2009.11    190.26 o
   3  10   0      338.44      440.99    108.24 o
   4  10   0     3037.08     3222.84    276.51 o
   5  10   0      164.47      262.25    109.36 o
   1  11   0        7.88       23.77     24.57 o
   2  11   0      394.94      303.91     94.35 o
   3  11   0      191.42      178.97     96.05 o
   4  11   0        7.67      -29.34     91.67 o
   0  12   0      176.79      190.16     78.96 o
   1  12   0     1109.22     1157.54     66.11 o
   2  12   0       15.40       54.43     89.36 o
   3  12   0     1554.71     1322.47    172.71 o
   4  12   0      275.75      485.98    130.43 o
   1  13   0      842.36      798.77     74.91 o
   2  13   0      650.08      516.93    124.04 o
   3  13   0     1245.47     1374.91    185.46 o
   0  14   0      845.41     1108.39    137.03 o
   1  14   0     1122.39     1188.19     97.35 o
   2  14   0      416.88      560.16    133.16 o
  -7   1   1       83.67      111.98     70.65 o
  -6   1   1       47.22       42.61     56.48 o
  -5   1   1      376.03      397.16     32.61 o
  -4   1   1    15385.25    15859.92    360.64 o
  -3   1   1     1933.96     1778.95     74.22 o
  -2   1   1    23431.70    22478.27    470.42 o
  -1   1   1    10600.10    10139.03    227.24 o
   1   1   1     4042.95     4055.83     95.76 o
   2   1   1     1259.43     1325.39     36.90 o
   3   1   1     1377.42     1467.07     52.53 o
   4   1   1     3471.90     3612.39    126.28 o
   5   1   1        0.22       -8.25     33.46 o
   6   1   1     3468.30     3597.46    203.30 o
  -7   2   1     2422.22     2476.32    168.62 o
  -6   2   1    13425.54    13311.55    617.26 o
  -5   2   1     1914.99     2129.52     83.76 o
  -4   2   1    14831.22    14593.81    333.80 o
  -3   2   1    11593.27    11236.71    256.78 o
  -2   2   1     3852.20     3622.58     76.69 o
  -1   2   1    11624.90    11142.48    232.26 o
   0   2   1     2272.56     2353.94     51.07 o
   1   2   1     4389.89     4583.10    101.57 o
   2   2   1    12139.26    12451.65    292.59 o
   3   2   1     1626.25     1797.69     60.70 o
   4   2   1     4669.27     4870.94    136.23 o
   5   2   1     4812.44     4819.54    198.53 o
   6   2   1      410.51      342.97     70.74 o
  -6   3   1       70.10      151.95     60.02 o
  -5   3   1      557.45      532.26     56.34 o
  -4   3   1     4915.63     4634.63    123.26 o
  -3   3   1     4381.29     4170.76    116.18 o
  -2   3   1     3111.77     3010.96     84.01 o
  -1   3   1     1180.77     1130.05     29.73 o
   0   3   1     3096.62     3073.97     67.06 o
   1   3   1    15319.89    15132.63    468.22 o
   2   3   1      142.90      127.24     10.66 o
   3   3   1      126.08      135.08     18.31 o
   4   3   1     8006.02     7620.30    222.32 o
   5   3   1      192.43      184.99     32.46 o
   6   3   1     1268.54     1077.86    102.22 o
  -6   4   1     1895.91     1774.76    127.46 o
  -5   4   1     5053.16     5005.17    206.69 o
  -4   4   1      701.13      758.70     70.69 o
  -3   4   1        5.99        9.27     12.68 o
  -2   4   1      173.00      195.59     11.57 o
  -1   4   1     8657.05     8502.24    170.74 o
   0   4   1     6037.02     6251.87    133.89 o
   1   4   1      529.52      507.74     24.40 o
   2   4   1      901.32      727.86     36.60 o
   3   4   1     3562.85     3525.37    106.64 o
   4   4   1     2014.70     1971.48    103.90 o
   5   4   1     1909.83     1951.58    135.28 o
   6   4   1     2423.47     2397.34    155.45 o
  -6   5   1       31.60       40.00     51.57 o
  -5   5   1     1193.18     1189.05     75.97 o
  -4   5   1     7710.45     7694.60    300.71 o
  -3   5   1     3748.33     3643.99    115.32 o
  -2   5   1    15344.77    15509.47    403.16 o
  -1   5   1    10227.45     9965.44    225.66 o
   0   5   1      677.40      654.42     22.24 o
   1   5   1     2425.31     2457.72     86.53 o
   2   5   1       78.85      129.98     19.94 o
   3   5   1      115.37      119.66     15.27 o
   4   5   1     2787.43     2666.83    100.60 o
   5   5   1      355.98      337.92     47.95 o
   6   5   1     2722.57     2608.46    162.17 o
  -6   6   1     2860.83     2684.70    158.89 o
  -5   6   1      230.22      256.06     42.78 o
  -4   6   1     1863.84     1935.22     79.23 o
  -3   6   1     4540.26     4336.94    124.05 o
  -2   6   1      470.66      484.88     22.96 o
  -1   6   1    15007.49    14641.10    329.67 o
   0   6   1      749.43      717.99     24.66 o
   1   6   1      809.79      916.22     35.33 o
   2   6   1    10717.33    10873.10    350.27 o
   3   6   1      811.18      889.20     66.26 o
   4   6   1      760.93      781.64     42.54 o
   5   6   1      564.68      550.50     52.27 o
   6   6   1     1628.98     1395.99    104.34 o
  -6   7   1      122.89      160.04     61.74 o
  -5   7   1     1659.72     1556.09     71.25 o
  -4   7   1       19.19       12.69     16.72 o
  -3   7   1    17338.31    16967.00    535.92 o
  -2   7   1      453.20      443.37     22.24 o
  -1   7   1       86.31       99.63     14.54 o
   0   7   1     4278.82     4354.95    104.25 o
   1   7   1    13681.42    12770.49    331.66 o
   2   7   1     2461.52     2340.47     93.26 o
   3   7   1     1123.39     1063.70     84.04 o
   4   7   1     8624.28     8238.94    313.82 o
   5   7   1      446.33      441.91     35.70 o
   6   7   1       97.34      134.26     45.81 o
  -5   8   1     7826.09     7481.91    245.57 o
  -4   8   1     2302.38     2148.51    234.30 o
  -3   8   1      393.50      425.54     62.79 o
  -2   8   1     1863.21     1846.17     71.47 o
  -1   8   1     2023.78     1941.51     62.62 o
   0   8   1      470.30      512.33     23.09 o
   1   8   1      170.41      193.08     16.62 o
   2   8   1     1863.12     2003.26    109.90 o
   3   8   1     2174.02     2029.24    125.76 o
   4   8   1       61.56       39.61     66.16 o
   5   8   1      170.73      319.14     77.90 o
  -5   9   1       71.31       51.15     91.68 o
  -4   9   1      226.57      191.70    100.74 o
  -3   9   1      287.00      248.37     78.84 o
  -2   9   1      920.54      880.91     52.43 o
  -1   9   1     2742.94     2771.60     78.78 o
   0   9   1     4679.87     4603.28    112.29 o
   1   9   1     4250.32     4202.70    130.20 o
   2   9   1     5089.59     4737.10    236.11 o
   3   9   1     3037.12     3018.15    324.25 o
   4   9   1     3635.40     3513.42    378.49 o
   5   9   1      578.87      699.03    138.22 o
  -5  10   1      719.08      541.12    130.14 o
  -4  10   1      177.94      290.74    108.40 o
  -3  10   1     1574.16     1668.81    180.71 o
  -2  10   1      380.04      432.65     96.48 o
  -1  10   1    16079.50    15506.78    529.77 o
   0  10   1     2963.50     2911.77     90.42 o
   1  10   1     1572.90     1633.20     73.45 o
   2  10   1     4260.13     4120.62    309.46 o
   3  10   1      847.99      653.67    118.98 o
   4  10   1      627.03      598.36    125.68 o
   5  10   1      458.15      494.43    130.17 o
  -4  11   1       20.93       66.39     93.41 o
  -3  11   1     7960.18     8038.06    559.91 o
  -2  11   1      640.06      530.04    110.72 o
  -1  11   1        9.87       44.22     24.02 o
   0  11   1     1632.74     1633.02     82.74 o
   1  11   1     2988.67     3066.85    124.81 o
   2  11   1      104.72      -44.59     71.23 o
   3  11   1       41.33       92.93     90.23 o
   4  11   1     2771.25     2819.50    271.65 o
  -4  12   1      422.70      450.85    134.80 o
  -3  12   1      657.06      850.53    144.23 o
  -2  12   1     4416.36     5081.25    378.11 o
  -1  12   1        0.54        5.51     44.52 o
   0  12   1     2488.34     2494.62    420.15 o
   1  12   1     1786.96     1852.31     85.48 o
   2  12   1      692.87      728.98    128.60 o
   3  12   1      607.39      539.11    124.51 o
  -3  13   1       64.85      -60.12    103.07 o
  -2  13   1       87.05      206.05    104.13 o
  -1  13   1        1.62       24.11     66.78 o
   0  13   1     1567.83     1547.19    149.36 o
   1  13   1     2218.36     2093.30    125.33 o
   2  13   1     5822.78     5893.48    439.05 o
   3  13   1     2911.11     3270.01    297.95 o
  -2  14   1       20.47        8.78     98.33 o
  -1  14   1     2404.00     2745.88    160.82 o
   0  14   1      724.81      847.28     87.53 o
   1  14   1      568.07      539.33    128.70 o
  -7   0   2     1193.98     1291.76    169.69 o
  -6   0   2     2197.37     2485.80    218.99 o
  -5   0   2      840.41      936.60    106.80 o
  -4   0   2     1487.26     1657.33     78.77 o
  -3   0   2     4301.99     4412.15    163.05 o
  -2   0   2    20785.28    19181.12    540.14 o
  -1   0   2       65.84       98.61      9.26 o
   1   0   2    17400.34    18322.75    650.40 o
   2   0   2    15872.31    16503.79    590.41 o
   3   0   2    13334.08    13790.52    520.07 o
   4   0   2     2583.79     2489.33    109.51 o
   5   0   2    16937.94    16362.26   1042.90 o
   6   0   2     2277.06     2450.07    227.60 o
  -7   1   2      386.78      403.96    115.15 o
  -6   1   2        2.51      -21.26     53.86 o
  -5   1   2     5252.29     5553.17    232.61 o
  -4   1   2     1424.24     1525.58     49.67 o
  -3   1   2        3.07       22.39     12.01 o
  -2   1   2    10099.68    10027.01    227.71 o
  -1   1   2      242.96      236.21      9.40 o
   0   1   2     6124.89     6527.25    151.87 o
   1   1   2    13416.51    13906.37    349.45 o
   2   1   2     1414.89     1384.53     41.41 o
   3   1   2    19651.97    19607.58    544.68 o
   4   1   2      198.24      239.83     25.22 o
   5   1   2      528.59      418.43     50.19 o
   6   1   2     1112.54     1108.24    101.56 o
  -7   2   2      798.63      802.61     99.68 o
  -6   2   2      816.89     1002.45     98.62 o
  -5   2   2      352.87      370.87     38.16 o
  -4   2   2      128.95      108.65     16.97 o
  -3   2   2      498.87      456.00     26.49 o
  -2   2   2      593.59      708.09     22.65 o
  -1   2   2    14394.48    14189.31    390.20 o
   0   2   2     9823.06    10207.94    237.08 o
   1   2   2      192.18      219.24      8.29 o
   2   2   2      126.04      154.86     11.36 o
   3   2   2       53.11       39.21     14.24 o
   4   2   2     2836.42     2784.30     88.42 o
   5   2   2     1860.87     1753.93     97.22 o
   6   2   2     1086.84      939.39     96.47 o
  -7   3   2     1694.30     1659.12    168.47 o
  -6   3   2       29.82      135.56     60.02 o
  -5   3   2     1115.52     1073.93     74.29 o
  -4   3   2     1347.31     1480.03     56.40 o
  -3   3   2        1.65       12.43     13.51 o
  -2   3   2      693.42      651.70     27.64 o
  -1   3   2       44.85       61.47      5.87 o
   0   3   2    29605.48    28351.45    583.27 o
   1   3   2    33379.48    35243.75    815.28 o
   2   3   2     8644.09     8362.21    198.28 o
   3   3   2    27845.49    28548.34    719.44 o
   4   3   2     3197.45     3084.24    100.19 o
   5   3   2      350.92      300.34     47.12 o
   6   3   2       49.16      -47.81     57.83 o
  -6   4   2     1731.97     1814.10    131.60 o
  -5   4   2       31.85       53.93     38.28 o
  -4   4   2     2608.24     2736.62     84.57 o
  -3   4   2     5402.91     5797.90    157.85 o
  -2   4   2     5560.59     5694.43    140.59 o
  -1   4   2     1320.12     1282.65     29.51 o
   0   4   2     2341.98     2387.26     61.28 o
   1   4   2     5647.53     5540.03    133.64 o
   2   4   2     8611.77     8469.99    305.52 o
   3   4   2     2414.47     2262.83     72.47 o
   4   4   2      541.37      477.11     37.19 o
   5   4   2    11682.89    11258.28    425.81 o
   6   4   2      765.72      837.19     93.36 o
  -6   5   2      156.65      249.55     62.50 o
  -5   5   2     6326.64     6566.64    260.24 o
  -4   5   2       48.00       19.62     24.50 o
  -3   5   2     3706.48     3685.34    103.99 o
  -2   5   2    10046.90    10371.16    250.67 o
  -1   5   2     3381.41     3547.09     85.72 o
   0   5   2     2175.83     2077.66     70.68 o
   1   5   2       13.85        7.80      7.31 o
   2   5   2    10623.88    10771.69    348.02 o
   3   5   2     2982.54     2967.10    103.35 o
   4   5   2     2178.19     2060.67     82.45 o
   5   5   2      103.37      151.82     44.04 o
   6   5   2     1753.93     1683.59    124.49 o
  -6   6   2      239.83      262.14     49.77 o
  -5   6   2      510.89      581.78     53.57 o
  -4   6   2     1127.17     1154.09     56.97 o
  -3   6   2     3399.64     3514.48    102.73 o
  -2   6   2     1102.45     1155.86     46.50 o
  -1   6   2     7521.89     7352.40    182.46 o
   0   6   2     8067.01     7214.44    213.20 o
   1   6   2        1.48       11.71      9.42 o
   2   6   2       45.19       76.90     23.57 o
   3   6   2     2695.83     2699.90     85.48 o
   4   6   2     8274.07     7689.38    225.16 o
   5   6   2     2464.57     2215.58    130.62 o
   6   6   2     3721.60     3599.71    195.30 o
  -6   7   2      357.15      335.97     57.93 o
  -5   7   2     2349.33     2463.81     98.83 o
  -4   7   2      593.79      538.99     41.95 o
  -3   7   2     2696.50     2906.13    123.12 o
  -2   7   2     3672.98     3595.53    103.44 o
  -1   7   2     3588.75     3606.15     95.20 o
   0   7   2    10246.97    10251.12    266.61 o
   1   7   2     8005.21     7799.28    205.45 o
   2   7   2     3701.87     3571.42    127.28 o
   3   7   2     5655.40     5224.14    211.33 o
   4   7   2     1453.88     1462.36     94.88 o
   5   7   2      125.64      144.82     27.27 o
  -6   8   2       16.45      -29.09     36.37 o
  -5   8   2      885.82     1013.76     54.38 o
  -4   8   2     1703.76     1693.65     70.20 o
  -3   8   2     3941.07     4221.42    168.63 o
  -2   8   2        0.48       10.76     15.44 o
  -1   8   2     1609.99     1475.79     43.71 o
   0   8   2    10257.10     9948.44    248.89 o
   1   8   2       84.83      118.51     14.65 o
   2   8   2     3518.72     3513.00    147.41 o
   3   8   2       17.45       29.04     40.81 o
   4   8   2      721.77      750.46     85.74 o
   5   8   2     1035.29      910.62    102.05 o
  -5   9   2     4503.29     5389.36    410.88 o
  -4   9   2      206.34      236.88     65.56 o
  -3   9   2     2973.80     2854.96    166.19 o
  -2   9   2     4810.71     4967.45    165.24 o
  -1   9   2     3065.64     3114.28     86.86 o
   0   9   2      127.78      119.71     18.74 o
   1   9   2     2861.74     2863.41     89.12 o
   2   9   2    16043.93    16042.16    721.53 o
   3   9   2        0.03      -36.68     47.10 o
   4   9   2     3559.43     3465.85    199.09 o
   5   9   2      129.63      105.78    105.11 o
  -5  10   2       30.43      112.81    101.71 o
  -4  10   2      339.65      403.99    113.94 o
  -3  10   2     2852.39     3096.75    254.23 o
  -2  10   2      199.30      184.77     25.00 o
  -1  10   2        4.60       -9.87     21.84 o
   0  10   2      553.27      556.97     40.44 o
   1  10   2     2057.81     2084.22     87.68 o
   2  10   2       24.68       40.63     67.45 o
   3  10   2     1825.11     1727.07    184.56 o
   4  10   2     3203.41     3704.32    307.61 o
  -4  11   2     2877.30     3275.62    283.75 o
  -3  11   2     5506.17     6200.07    446.82 o
  -2  11   2     4661.00     4827.23    242.67 o
  -1  11   2     4251.62     4373.71    198.14 o
   0  11   2      684.90      712.87     51.30 o
   1  11   2      287.07      298.14     42.92 o
   2  11   2      243.27      178.12     83.80 o
   3  11   2        7.12       34.26     85.69 o
   4  11   2      139.96       34.07    102.60 o
  -4  12   2      374.90      405.15    125.23 o
  -3  12   2      936.28      931.45    151.17 o
  -2  12   2      378.74      357.40     33.86 o
  -1  12   2     2947.12     2908.19    163.56 o
   0  12   2     6732.05     6364.88    306.42 o
   1  12   2       28.94       39.15     22.04 o
   2  12   2     1256.34     1142.00    155.71 o
   3  12   2        0.22      157.87    108.65 o
  -3  13   2       15.46      -24.12    101.32 o
  -2  13   2      240.78      305.59     46.13 o
  -1  13   2     2533.07     2633.72    156.46 o
   0  13   2       54.84       35.74     53.48 o
   1  13   2      858.18      797.33     47.40 o
   2  13   2     3316.03     3221.57    283.07 o
  -2  14   2     1440.64     1899.09    216.57 o
  -1  14   2      783.38      851.13    134.74 o
   0  14   2       65.88      107.59     59.15 o
   1  14   2     3926.83     3825.51    315.47 o
  -7   1   3       45.34       21.80     66.86 o
  -6   1   3     7447.09     7035.55    346.56 o
  -5   1   3     3858.80     4007.88    127.22 o
  -4   1   3     8409.29     8868.86    297.86 o
  -3   1   3    27164.18    26981.13    641.86 o
  -2   1   3     1973.03     2000.60     44.13 o
  -1   1   3     3383.79     3257.23     74.09 o
   0   1   3       28.24       41.59      4.02 o
   1   1   3    20626.12    22131.85    513.29 o
   2   1   3     1654.27     1670.38     53.42 o
   3   1   3     6414.08     6552.71    188.98 o
   4   1   3     4728.38     4638.01    141.84 o
   5   1   3      679.37      599.76     68.83 o
   6   1   3      509.85      454.27     73.95 o
  -7   2   3       83.17      116.69     69.32 o
  -6   2   3        0.28       48.45     56.44 o
  -5   2   3     1618.22     1533.42     84.84 o
  -4   2   3    13429.06    14473.50    381.80 o
  -3   2   3     8794.30     9347.03    248.69 o
  -2   2   3    14678.94    13817.88    326.32 o
  -1   2   3   152863.67   156381.44   4897.26 o
   0   2   3     5843.78     6073.80    134.41 o
   1   2   3    46598.68    49811.94   1078.80 o
   2   2   3    13749.40    14250.65    360.34 o
   3   2   3      961.93      927.96     43.51 o
   4   2   3     3081.76     3084.56     91.25 o
   5   2   3      291.84      400.92     61.57 o
   6   2   3      394.34      298.25     69.26 o
  -7   3   3      408.83      446.95     82.55 o
  -6   3   3     4984.85     4581.75    240.75 o
  -5   3   3        0.24      -34.63     34.63 o
  -4   3   3        0.97       -6.76     18.22 o
  -3   3   3     7782.86     8260.38    244.83 o
  -2   3   3     1094.35     1068.57     41.51 o
  -1   3   3     2571.06     2463.64     63.03 o
   0   3   3     1788.13     1909.18     44.79 o
   1   3   3     3975.92     4022.01     90.53 o
   2   3   3     4247.62     4471.93    118.30 o
   3   3   3      486.07      524.05     26.09 o
   4   3   3     2252.64     2213.93     90.02 o
   5   3   3     1242.17     1291.57     81.13 o
   6   3   3     2399.42     2324.24    208.04 o
  -6   4   3     1249.88     1194.07    102.10 o
  -5   4   3      261.72      292.95     83.18 o
  -4   4   3      212.96      305.30     37.29 o
  -3   4   3     2524.51     2797.95    103.40 o
  -2   4   3    10515.47    10443.20    234.30 o
  -1   4   3     3221.23     3008.94     90.87 o
   0   4   3    23386.39    23534.95    486.18 o
   1   4   3     5301.10     5253.96    135.48 o
   2   4   3      542.73      558.99     32.72 o
   3   4   3      282.86      302.49     21.70 o
   4   4   3     1033.59     1030.94     52.99 o
   5   4   3       93.77       66.51     41.54 o
   6   4   3       42.30       80.09     71.41 o
  -6   5   3     3918.68     4042.40    178.72 o
  -5   5   3     4575.80     4682.81    194.86 o
  -4   5   3    10418.52    10941.01    366.23 o
  -3   5   3    16498.04    17233.05    521.83 o
  -2   5   3     1863.92     1936.02     57.23 o
  -1   5   3     2590.39     2599.32     65.57 o
   0   5   3       84.17      134.55     11.09 o
   1   5   3     9793.09    10105.97    261.66 o
   2   5   3     2621.75     2685.32     94.36 o
   3   5   3     3908.25     3810.40    128.66 o
   4   5   3     2521.26     2415.57     92.73 o
   5   5   3        0.78       49.72     42.92 o
   6   5   3      183.16      111.58     63.04 o
  -6   6   3      850.84      891.26     72.50 o
  -5   6   3      645.65      637.48     97.04 o
  -4   6   3     5906.92     6236.69    380.15 o
  -3   6   3      819.07      964.44     65.43 o
  -2   6   3       35.25       46.97     10.90 o
  -1   6   3    17507.05    16860.42    408.24 o
   0   6   3        0.27       10.18      6.88 o
   1   6   3    13180.36    13005.49    336.24 o
   2   6   3     9296.37     9108.71    299.10 o
   3   6   3      306.20      321.05     23.52 o
   4   6   3    10132.28     9681.18    312.25 o
   5   6   3     1291.33     1234.18     80.58 o
   6   6   3       32.89       66.21     56.87 o
  -6   7   3      849.43      911.53     73.56 o
  -5   7   3     2178.52     2128.92    108.99 o
  -4   7   3     2750.66     3114.43    236.55 o
  -3   7   3      116.20      127.61     21.40 o
  -2   7   3     8524.47     9012.96    222.92 o
  -1   7   3     1519.18     1439.42     59.84 o
   0   7   3     6254.47     6378.93    170.06 o
   1   7   3      157.74      168.23     14.13 o
   2   7   3    12447.41    12086.10    390.58 o
   3   7   3      855.92      843.06     57.62 o
   4   7   3      377.29      342.59     32.77 o
   5   7   3      631.90      590.72     64.10 o
  -6   8   3      442.84      480.26     59.20 o
  -5   8   3      886.12      811.51     60.59 o
  -4   8   3        0.58       23.32     25.16 o
  -3   8   3     3564.73     3832.82    132.01 o
  -2   8   3    13744.90    13603.52    353.37 o
  -1   8   3     3502.10     3421.37     86.38 o
   0   8   3    16948.00    16405.48    391.33 o
   1   8   3     2376.84     2339.57     69.11 o
   2   8   3      823.72      734.16     54.34 o
   3   8   3     1301.82     1359.79     79.13 o
   4   8   3     1405.69     1446.35    115.27 o
   5   8   3       14.40      -30.03     58.93 o
  -5   9   3      747.29      743.21     47.60 o
  -4   9   3      733.33      781.56     61.29 o
  -3   9   3     1219.55     1284.82     58.22 o
  -2   9   3      420.03      436.60     28.30 o
  -1   9   3      183.40      194.43     18.42 o
   0   9   3      410.55      440.89     30.73 o
   1   9   3       90.04       89.71     16.29 o
   2   9   3       51.11       94.62     42.66 o
   3   9   3      113.27      145.45     85.32 o
   4   9   3      112.66      166.26     61.78 o
   5   9   3       83.88       76.44    103.84 o
  -5  10   3      161.13      343.81    117.08 o
  -4  10   3     2261.66     2133.35    219.07 o
  -3  10   3       61.87       66.08     22.27 o
  -2  10   3      537.86      585.79     40.70 o
  -1  10   3      376.48      367.43     32.95 o
   0  10   3     3094.02     2954.87    111.67 o
   1  10   3      683.36      663.73     49.30 o
   2  10   3     3104.56     3241.31    257.31 o
   3  10   3      396.61      458.50    106.03 o
   4  10   3     4943.22     4513.77    361.64 o
  -4  11   3     2011.59     2452.15    244.31 o
  -3  11   3       76.14      -54.62     89.75 o
  -2  11   3     4899.49     4981.39    279.62 o
  -1  11   3        9.38      -21.36     34.77 o
   0  11   3     1164.78     1136.79     65.88 o
   1  11   3      368.41      340.23     26.95 o
   2  11   3     3946.32     4257.34    323.04 o
   3  11   3       37.31       99.59     91.48 o
   4  11   3       12.42      136.26    110.68 o
  -4  12   3       15.99      -78.74    101.61 o
  -3  12   3     1011.04     1361.16    178.83 o
  -2  12   3     1553.78     1689.79    176.17 o
  -1  12   3       35.30       36.84     49.15 o
   0  12   3     5171.13     4845.60    241.28 o
   1  12   3      343.75      337.69     27.27 o
   2  12   3      486.50      474.69    116.57 o
   3  12   3     4810.74     4759.50    377.74 o
  -3  13   3      453.28      424.03    128.92 o
  -2  13   3      120.73       47.50     70.17 o
  -1  13   3      401.09      464.49    103.81 o
   0  13   3      962.78      885.88     82.55 o
   1  13   3     2284.18     2022.66    202.96 o
   2  13   3     1346.16     1336.22    176.99 o
  -1  14   3        2.66       96.96     61.97 o
   0  14   3      527.95      519.48     70.83 o
   1  14   3        2.32       11.58     96.79 o
  -7   0   4    10990.06    10244.48    693.78 o
  -6   0   4     1853.25     1723.79    180.50 o
  -5   0   4    15171.51    15824.65    720.39 o
  -4   0   4     6111.26     6539.86    560.26 o
  -3   0   4      621.75      581.93     37.16 o
  -2   0   4     6845.58     6700.46    195.01 o
  -1   0   4    13308.98    13542.02    593.34 o
   0   0   4        4.12       46.27     10.28 o
   1   0   4    17485.52    18704.13    576.80 o
   2   0   4     1369.83     1546.87     66.03 o
   3   0   4    18732.94    18739.94    673.99 o
   4   0   4    12631.62    12590.42    566.33 o
   5   0   4      294.98      207.49     75.02 o
   6   0   4     5031.15     4587.27    343.87 o
  -7   1   4      618.41      567.75     86.96 o
  -6   1   4       77.19      100.14     60.42 o
  -5   1   4     3695.34     3830.11    236.87 o
  -4   1   4     1257.79     1207.61     47.69 o
  -3   1   4     9521.74     9648.91    223.70 o
  -2   1   4     1885.38     1975.79     47.83 o
  -1   1   4     4980.16     5139.74    108.31 o
   0   1   4     4380.78     4568.49     95.58 o
   1   1   4     1616.42     1634.67     42.73 o
   2   1   4        1.00       10.18      8.22 o
   3   1   4     2535.94     2393.49     77.52 o
   4   1   4      233.24      188.09     24.99 o
   5   1   4     5990.19     5942.75    340.76 o
   6   1   4     2006.44     2161.20    147.26 o
  -7   2   4      124.41      125.41     69.58 o
  -6   2   4      968.18      889.19    118.18 o
  -5   2   4      352.98      349.37     36.74 o
  -4   2   4       33.59       43.52     19.25 o
  -3   2   4      178.94      202.78     18.31 o
  -2   2   4      388.60      411.42     18.73 o
  -1   2   4        6.63       27.35      9.53 o
   0   2   4      173.71      189.97      9.62 o
   1   2   4       82.86       84.84      8.37 o
   2   2   4     4085.98     4264.10    113.29 o
   3   2   4     1121.60     1247.49     43.68 o
   4   2   4      589.12      643.16     52.08 o
   5   2   4      926.65      892.29     81.33 o
   6   2   4       40.99       45.04     57.74 o
  -7   3   4      549.39      638.70    111.07 o
  -6   3   4      143.95       39.57     54.81 o
  -5   3   4     4625.13     4841.09    366.63 o
  -4   3   4     1536.47     1534.78     75.23 o
  -3   3   4    10900.69    10916.67    288.88 o
  -2   3   4     2226.92     2065.24     58.87 o
  -1   3   4       22.39       31.78      6.56 o
   0   3   4     2183.76     2309.30     50.44 o
   1   3   4     4349.85     4574.43    109.68 o
   2   3   4     1073.73     1014.15     34.11 o
   3   3   4     3145.46     3273.26     92.11 o
   4   3   4       49.22       44.98     25.41 o
   5   3   4     5110.67     4858.05    244.12 o
   6   3   4     4459.22     4575.50    245.38 o
  -6   4   4       42.87       84.93     47.26 o
  -5   4   4     8503.42     8920.60    344.15 o
  -4   4   4     3809.05     4073.49    150.41 o
  -3   4   4      319.07      293.81     21.24 o
  -2   4   4    19370.56    18058.86    421.38 o
  -1   4   4        5.23       27.18     10.17 o
   0   4   4     2105.07     2166.41     59.75 o
   1   4   4    15825.17    16285.14    410.88 o
   2   4   4       10.11       24.12     11.19 o
   3   4   4     9885.84    10047.40    284.81 o
   4   4   4     2865.43     2800.53    114.42 o
   5   4   4      162.89      173.96     45.82 o
   6   4   4     2741.88     2711.89    166.76 o
  -6   5   4      644.33      574.82     85.87 o
  -5   5   4       26.56       22.81     37.74 o
  -4   5   4    11275.37    11382.83    407.52 o
  -3   5   4       83.05       98.41     16.07 o
  -2   5   4      883.83      958.21     32.55 o
  -1   5   4     2945.75     2685.63     71.32 o
   0   5   4    18217.19    17669.23    417.49 o
   1   5   4      110.82      136.87     10.86 o
   2   5   4     3219.85     3217.40    107.99 o
   3   5   4     9946.94     9989.54    316.81 o
   4   5   4      422.78      429.47     36.32 o
   5   5   4     1306.38     1240.44     83.27 o
   6   5   4        3.28      -18.08     63.06 o
  -6   6   4     5889.90     6302.53    322.01 o
  -5   6   4      952.60     1033.83    108.79 o
  -4   6   4      502.67      509.20     45.43 o
  -3   6   4      320.12      350.17     24.97 o
  -2   6   4     3613.76     3743.98    124.51 o
  -1   6   4      833.46      871.81     43.09 o
   0   6   4      599.24      570.80     22.78 o
   1   6   4      361.65      375.21     19.75 o
   2   6   4     5526.78     5587.57    162.44 o
   3   6   4     1504.34     1505.29     60.71 o
   4   6   4     3128.15     3077.11    113.05 o
   5   6   4     4032.04     4185.14    181.38 o
  -6   7   4       78.07       35.69     43.13 o
  -5   7   4      678.70      695.32     59.51 o
  -4   7   4      374.93      360.47     34.58 o
  -3   7   4     2257.52     2448.40    170.79 o
  -2   7   4     1782.70     1971.72     72.02 o
  -1   7   4     1109.06     1034.59     36.03 o
   0   7   4     1395.85     1370.70     42.09 o
   1   7   4      302.36      325.31     19.75 o
   2   7   4      264.33      298.88     31.82 o
   3   7   4     2753.24     2886.83    129.57 o
   4   7   4      315.42      348.89     29.23 o
   5   7   4     1971.52     2001.14    225.74 o
  -6   8   4      592.97      645.17     69.02 o
  -5   8   4     1068.38      981.71     69.38 o
  -4   8   4     1274.64     1249.12     63.75 o
  -3   8   4      399.95      430.01     33.43 o
  -2   8   4    21642.78    21797.00    616.97 o
  -1   8   4     2780.79     2614.75     72.87 o
   0   8   4     5535.97     5459.80    148.43 o
   1   8   4     9436.91     9387.04    246.43 o
   2   8   4      214.45      253.07     37.89 o
   3   8   4      445.79      463.80     47.99 o
   4   8   4       70.72      140.40     58.01 o
   5   8   4     1568.85     1323.93    121.96 o
  -5   9   4       17.57       26.96     77.20 o
  -4   9   4     9703.39    10473.04    730.96 o
  -3   9   4      204.94      239.21     29.39 o
  -2   9   4      701.71      788.89     39.75 o
  -1   9   4     1169.45     1137.93     47.67 o
   0   9   4     9121.67     8626.66    253.82 o
   1   9   4      116.71      131.52     17.66 o
   2   9   4     1699.21     1759.19     94.76 o
   3   9   4     5736.42     5427.82    224.46 o
   4   9   4     1570.52     1639.33    127.40 o
  -5  10   4      434.66      596.10    140.60 o
  -4  10   4     1295.62     1389.95     80.79 o
  -3  10   4     3056.43     3090.37    127.56 o
  -2  10   4      413.09      426.55     38.64 o
  -1  10   4     1169.56     1257.30     74.09 o
   0  10   4      451.10      514.61     46.78 o
   1  10   4      180.56      182.33     21.49 o
   2  10   4     2321.19     2048.77    184.86 o
   3  10   4       11.53       -5.89     84.82 o
   4  10   4      505.41      617.33    132.70 o
  -4  11   4      350.71      469.06    130.06 o
  -3  11   4      160.62      137.72     29.90 o
  -2  11   4       53.15       11.96     42.83 o
  -1  11   4      992.33     1026.69     83.73 o
   0  11   4     1724.50     1855.71    161.53 o
   1  11   4     6105.40     5908.07    221.84 o
   2  11   4     3161.67     3027.25    254.40 o
   3  11   4     2619.39     2821.56    255.14 o
  -4  12   4      471.83      576.24    140.22 o
  -3  12   4      446.31      474.30     38.88 o
  -2  12   4     6952.85     7219.48    511.34 o
  -1  12   4     1113.34     1183.96     96.09 o
   0  12   4     2660.96     2519.59    142.30 o
   1  12   4     1897.76     1931.12    107.02 o
   2  12   4      560.32      520.82    113.98 o
   3  12   4       79.93      123.63    110.21 o
  -3  13   4       67.22       24.90    112.43 o
  -2  13   4       55.68       56.88     52.94 o
  -1  13   4     1361.43     1383.75    114.81 o
   0  13   4      567.10      647.09     70.93 o
   1  13   4      453.17      621.15    121.78 o
   2  13   4      130.06      178.94    101.63 o
  -1  14   4     5973.38     5525.61    280.52 o
   0  14   4     2046.44     2004.74    127.85 o
  -7   1   5        9.26      -26.00     66.52 o
  -6   1   5      904.97      951.05    104.39 o
  -5   1   5     2885.08     2829.07    115.00 o
  -4   1   5        0.14       16.94     20.08 o
  -3   1   5     1001.28      930.84     33.75 o
  -2   1   5       24.68       35.70      9.91 o
  -1   1   5    20418.04    20912.12    456.18 o
   0   1   5    21287.07    21798.02    446.40 o
   1   1   5    12043.25    12252.69    310.24 o
   2   1   5    36301.16    37315.75   1024.35 o
   3   1   5     1040.50      976.19     67.69 o
   4   1   5     2849.38     2734.24    102.07 o
   5   1   5      541.17      507.74     66.75 o
   6   1   5     1193.52     1024.35     98.31 o
  -7   2   5     1223.94     1220.51    172.94 o
  -6   2   5       37.37       -3.99     71.56 o
  -5   2   5     1494.65     1466.69     76.46 o
  -4   2   5     1035.80     1049.70     53.90 o
  -3   2   5    21165.70    20912.15    472.61 o
  -2   2   5      999.16      863.39     30.25 o
  -1   2   5     1540.14     1508.75     38.19 o
   0   2   5    21627.89    21210.08    461.31 o
   1   2   5     7003.64     7042.85    181.21 o
   2   2   5      871.07      862.31     31.88 o
   3   2   5     1262.55     1296.43     49.19 o
   4   2   5    14164.56    14262.59    522.69 o
   5   2   5      686.68      845.97     79.58 o
   6   2   5     1617.08     1500.43    125.20 o
  -7   3   5        2.59      -40.75     63.07 o
  -6   3   5     3214.49     3264.49    235.98 o
  -5   3   5      913.44      998.91     75.23 o
  -4   3   5     1829.94     1882.22     74.64 o
  -3   3   5     5108.60     4880.90    155.86 o
  -2   3   5     1022.64     1011.98     47.00 o
  -1   3   5     5921.53     5698.31    148.18 o
   0   3   5      925.47      982.78     45.55 o
   1   3   5       87.86      104.94     10.96 o
   2   3   5    11422.18    11817.01    301.46 o
   3   3   5     1562.11     1573.92     61.49 o
   4   3   5     2166.83     2238.13    107.24 o
   5   3   5     1520.61     1560.37    108.97 o
   6   3   5      341.04      378.93     75.16 o
  -6   4   5      137.06      191.13     51.45 o
  -5   4   5        9.61       13.60     38.98 o
  -4   4   5     2653.45     2785.33    138.49 o
  -3   4   5     2203.38     2283.02     62.47 o
  -2   4   5    16787.77    16278.10    564.64 o
  -1   4   5     9765.61     9606.13    231.56 o
   0   4   5      295.74      280.28     13.73 o
   1   4   5      523.35      494.42     20.48 o
   2   4   5     1943.20     1995.29     63.80 o
   3   4   5     7361.84     7243.50    208.38 o
   4   4   5     3778.97     3363.50    121.91 o
   5   4   5     3697.21     3704.49    321.27 o
   6   4   5      666.89      696.44     97.76 o
  -6   5   5      392.62      512.06    114.03 o
  -5   5   5      186.85      223.13     45.88 o
  -4   5   5      393.94      386.77     30.08 o
  -3   5   5      452.99      463.33     26.23 o
  -2   5   5     1311.70     1336.54     48.48 o
  -1   5   5    21030.43    20620.38    530.27 o
   0   5   5    15777.88    15876.96    352.58 o
   1   5   5    10856.20    10768.86    274.04 o
   2   5   5    22652.31    23793.51    768.23 o
   3   5   5     4121.59     4005.75    136.34 o
   4   5   5     1376.56     1451.58     75.52 o
   5   5   5      364.55      313.72     59.30 o
  -6   6   5     1838.90     1845.75    172.37 o
  -5   6   5     2697.38     2657.50    127.91 o
  -4   6   5     1254.30     1408.75     76.18 o
  -3   6   5     5584.90     6066.21    192.70 o
  -2   6   5       33.31       33.92     14.97 o
  -1   6   5     1188.26     1135.66     45.42 o
   0   6   5     2425.21     2403.24     59.88 o
   1   6   5     4464.32     4629.20    126.11 o
   2   6   5       31.44       46.38     16.01 o
   3   6   5       11.72        9.07     19.77 o
   4   6   5     4521.99     4357.74    152.43 o
   5   6   5       50.44       30.98     43.65 o
  -6   7   5     3396.52     3394.48    132.43 o
  -5   7   5       79.71       66.49     33.63 o
  -4   7   5     5226.55     5330.12    220.38 o
  -3   7   5     3701.51     3947.93    138.30 o
  -2   7   5     1489.38     1571.07     55.62 o
  -1   7   5     2076.40     2085.68    102.52 o
   0   7   5     4095.49     4220.10    107.74 o
   1   7   5    12277.59    12695.74    330.19 o
   2   7   5      522.34      558.25     28.13 o
   3   7   5     5595.40     5444.82    180.15 o
   4   7   5      104.46      102.18     34.62 o
   5   7   5     1122.09     1075.18    108.17 o
  -6   8   5      175.51      139.74     52.30 o
  -5   8   5       95.49       75.40     41.03 o
  -4   8   5     4003.31     4201.81    177.23 o
  -3   8   5       85.39       57.28     25.02 o
  -2   8   5     4135.95     4471.79    139.49 o
  -1   8   5     4685.44     4903.08    163.00 o
   0   8   5        9.94       17.88     13.38 o
   1   8   5      548.64      590.45     28.44 o
   2   8   5     1977.41     1971.43     99.24 o
   3   8   5     2874.14     2810.24    131.15 o
   4   8   5      684.77      487.47     95.50 o
   5   8   5     3754.55     3952.54    228.06 o
  -5   9   5      786.11      778.82    181.90 o
  -4   9   5     3098.55     3237.09    379.89 o
  -3   9   5     3212.53     3400.00    212.71 o
  -2   9   5     2424.61     2430.54     84.91 o
  -1   9   5     2655.05     2622.45     87.37 o
   0   9   5     2603.05     2554.65     87.51 o
   1   9   5     1838.37     1877.72     66.10 o
   2   9   5     1348.34     1390.73     83.79 o
   3   9   5     1443.24     1515.28    113.31 o
   4   9   5     1183.90     1225.70    161.29 o
  -5  10   5      820.94      889.50    203.26 o
  -4  10   5      787.19      871.30    161.67 o
  -3  10   5        2.37       12.64     29.77 o
  -2  10   5     3050.89     3069.78    130.23 o
  -1  10   5     4060.50     3867.39    167.96 o
   0  10   5       63.81       73.63     27.68 o
   1  10   5     2168.15     2125.93     87.38 o
   2  10   5      523.64      548.69     71.92 o
   3  10   5     2163.60     2335.57    226.10 o
   4  10   5        0.46       57.70    103.64 o
  -4  11   5     1277.92     1416.84    343.17 o
  -3  11   5      637.30      790.52     74.12 o
  -2  11   5     3316.78     3603.13    247.03 o
  -1  11   5        4.03      -61.37     61.37 o
   0  11   5     3630.64     3837.54    193.31 o
   1  11   5     7787.81     7834.80    286.93 o
   2  11   5      135.48      321.02    101.25 o
   3  11   5     4047.08     3648.96    300.24 o
  -4  12   5     1910.11     2653.25    276.84 o
  -3  12   5      281.84      374.09     58.85 o
  -2  12   5       99.61       93.95     60.80 o
  -1  12   5       17.05      -14.40     50.26 o
   0  12   5     1577.25     1576.36    103.29 o
   1  12   5      429.93      427.29     70.11 o
   2  12   5      515.10      303.46    110.88 o
   3  12   5      658.73      612.64    138.24 o
  -3  13   5     2159.64     2436.87    268.92 o
  -2  13   5     3041.70     2914.75    262.37 o
  -1  13   5      281.47      261.74     63.60 o
   0  13   5      140.93      169.67     49.29 o
   1  13   5       98.02       83.10     92.17 o
   2  13   5        4.06      -95.63     95.63 o
  -1  14   5     1399.10     1251.68    108.30 o
   0  14   5        3.94       30.15     49.05 o
  -7   0   6      471.52      456.88    117.92 o
  -6   0   6     2203.56     2011.98    196.99 o
  -5   0   6     6344.08     6283.53    331.82 o
  -4   0   6     1707.76     1894.95     82.52 o
  -3   0   6    11148.18    11683.13    379.40 o
  -2   0   6    60540.00    57503.14   1763.49 o
  -1   0   6     2268.42     2343.04     71.55 o
   0   0   6    46774.97    46491.29   1420.92 o
   1   0   6     3302.52     3305.70    126.29 o
   2   0   6     1583.27     1774.10     76.65 o
   3   0   6     5059.47     5272.49    201.60 o
   4   0   6      815.24      720.73     64.36 o
   5   0   6       34.43       79.90     67.17 o
   6   0   6     3245.16     3475.01    279.98 o
  -7   1   6     3987.15     4120.87    229.83 o
  -6   1   6      254.75      286.42     68.95 o
  -5   1   6     4671.77     4588.04    168.43 o
  -4   1   6    11730.65    12341.74    322.62 o
  -3   1   6        9.75       14.27     12.86 o
  -2   1   6     7748.84     7643.56    183.78 o
  -1   1   6     1531.52     1559.21     37.45 o
   0   1   6     5393.66     5451.72    121.62 o
   1   1   6      850.10      910.14     31.05 o
   2   1   6     1718.62     1689.94     51.72 o
   3   1   6      501.60      524.46     35.75 o
   4   1   6     1077.62     1059.18     96.85 o
   5   1   6     1094.38     1046.10     91.90 o
   6   1   6      829.46      799.22     90.84 o
  -7   2   6      646.74      813.81     96.69 o
  -6   2   6      168.39      170.46     87.65 o
  -5   2   6      146.89      202.73     39.30 o
  -4   2   6      233.17      288.22     31.70 o
  -3   2   6     2560.03     2333.42     68.06 o
  -2   2   6     3238.98     3315.79     76.03 o
  -1   2   6     7958.80     7940.13    176.46 o
   0   2   6     1160.66     1198.79     34.03 o
   1   2   6     1153.99     1385.04     46.70 o
   2   2   6      259.82      256.53     17.32 o
   3   2   6     1026.40     1048.21     40.80 o
   4   2   6      176.09      138.62     34.44 o
   5   2   6       45.56      -23.24     47.55 o
   6   2   6       35.69      -40.79     57.42 o
  -7   3   6     4720.16     4999.58    419.23 o
  -6   3   6     3589.94     3920.77    214.05 o
  -5   3   6    10846.24    11894.87    448.37 o
  -4   3   6    19253.48    19861.07    558.90 o
  -3   3   6     5009.98     4887.29    135.90 o
  -2   3   6     6921.70     6970.73    172.32 o
  -1   3   6        2.78       23.29     10.47 o
   0   3   6     7238.12     7270.52    205.19 o
   1   3   6      279.65      328.20     16.42 o
   2   3   6     6086.56     6240.18    229.57 o
   3   3   6     1614.03     1579.24     56.89 o
   4   3   6     1041.28     1009.98     78.95 o
   5   3   6        9.90       -1.78     49.17 o
  -6   4   6     1261.68     1273.24     90.15 o
  -5   4   6     4494.98     4812.30    201.57 o
  -4   4   6       31.85       12.69     24.28 o
  -3   4   6     3496.97     3336.38     99.29 o
  -2   4   6    33369.20    32365.16    764.27 o
  -1   4   6      564.46      598.89     23.98 o
   0   4   6    24934.67    25333.36    698.83 o
   1   4   6     7435.23     7771.75    199.58 o
   2   4   6       85.41      118.59     16.41 o
   3   4   6     7616.63     7699.94    221.99 o
   4   4   6       18.73        6.39     32.66 o
   5   4   6      132.01      127.05    101.63 o
  -6   5   6      863.00      875.50     75.10 o
  -5   5   6       70.19       28.11     39.66 o
  -4   5   6      863.64      868.61     44.50 o
  -3   5   6     2744.11     2596.97     75.10 o
  -2   5   6     4886.05     4726.29    132.57 o
  -1   5   6     1877.36     1922.76     54.53 o
   0   5   6       41.61       94.10     12.62 o
   1   5   6    12999.68    13736.89    348.00 o
   2   5   6       14.69       39.82     15.64 o
   3   5   6      165.37      153.24     24.91 o
   4   5   6      828.70      830.31     59.85 o
   5   5   6     3621.89     3378.45    184.09 o
  -6   6   6       56.93       -6.13     48.37 o
  -5   6   6      449.81      400.00     43.13 o
  -4   6   6     2422.72     2539.15    101.52 o
  -3   6   6     7655.29     7815.29    195.12 o
  -2   6   6     3447.31     3374.35     92.08 o
  -1   6   6    17089.15    16935.43    438.52 o
   0   6   6     2566.77     2641.53     70.89 o
   1   6   6     1167.80     1193.92     39.82 o
   2   6   6      341.17      340.99     25.96 o
   3   6   6     2136.43     2162.73     86.74 o
   4   6   6        3.42       11.71     34.68 o
   5   6   6       44.41       42.21     74.07 o
  -6   7   6     1404.12     1574.86    126.58 o
  -5   7   6     3825.55     4067.91    240.63 o
  -4   7   6     5570.52     6343.57    457.08 o
  -3   7   6     1886.84     1881.72     68.81 o
  -2   7   6     2041.73     2109.01    101.42 o
  -1   7   6     1146.90     1107.46     74.19 o
   0   7   6       23.82       28.69     13.58 o
   1   7   6      165.00      186.61     21.86 o
   2   7   6      255.20      256.07     23.21 o
   3   7   6        1.40       33.51     20.65 o
   4   7   6      223.94      211.54     31.44 o
   5   7   6       17.26      -26.53     47.07 o
  -6   8   6       59.75        5.93     52.19 o
  -5   8   6     1689.72     1693.54    175.90 o
  -4   8   6      474.64      478.52     53.87 o
  -3   8   6       27.67       53.95     26.49 o
  -2   8   6     1515.70     1493.29     55.14 o
  -1   8   6     2239.91     2173.32     74.06 o
   0   8   6     4606.40     4664.92    119.98 o
   1   8   6     3936.98     3969.46    123.81 o
   2   8   6      992.03      959.28     41.62 o
   3   8   6     9344.09     9670.65    378.35 o
   4   8   6     1917.44     1850.11    136.63 o
  -5   9   6     1425.62     1564.10    334.74 o
  -4   9   6       60.54       53.30     45.04 o
  -3   9   6     6141.45     7077.19    750.35 o
  -2   9   6      430.23      413.48     43.13 o
  -1   9   6      975.28     1047.19     71.89 o
   0   9   6        2.55        5.61     21.04 o
   1   9   6    10064.22    10146.57    296.01 o
   2   9   6       15.49       -3.13     36.04 o
   3   9   6       50.38        9.39     87.72 o
   4   9   6      836.10      859.75    146.79 o
  -5  10   6       81.44      125.87     51.50 o
  -4  10   6     1615.57     1704.98    257.80 o
  -3  10   6     1726.66     1961.26    196.09 o
  -2  10   6       90.38      110.43     49.10 o
  -1  10   6     7442.83     7487.25    300.89 o
   0  10   6      219.85      230.62     43.67 o
   1  10   6      664.84      699.90     52.20 o
   2  10   6     2304.43     2233.16    144.73 o
   3  10   6       41.41       68.23     87.43 o
   4  10   6     1097.90     1231.58    172.27 o
  -4  11   6       34.93       46.46     50.12 o
  -3  11   6      416.11      422.93     71.80 o
  -2  11   6      908.26      717.18     77.30 o
  -1  11   6     2667.35     2681.45    153.97 o
   0  11   6     2589.89     2537.62    120.94 o
   1  11   6     2199.18     2255.78     88.58 o
   2  11   6     1471.25     1750.97    185.76 o
   3  11   6      195.83      233.50    111.68 o
  -3  12   6      464.38      557.56    153.79 o
  -2  12   6      201.47      162.59    159.71 o
  -1  12   6     2212.46     2330.13    176.86 o
   0  12   6      121.83      101.92     64.86 o
   1  12   6      333.60      293.64     35.01 o
   2  12   6      281.08      107.64    102.62 o
  -2  13   6        9.20      -49.02     57.68 o
  -1  13   6       13.46       28.99     57.08 o
   0  13   6      928.72      942.61     78.06 o
   1  13   6     1208.48     1563.60    181.78 o
  -7   1   7       91.71       55.77     79.52 o
  -6   1   7     1009.14     1017.07    123.41 o
  -5   1   7       50.90       11.88     34.07 o
  -4   1   7     5954.56     6257.74    152.69 o
  -3   1   7       50.30       54.70     14.68 o
  -2   1   7     2206.80     2147.62     55.41 o
  -1   1   7      451.80      412.48     21.12 o
   0   1   7     8989.33     9246.88    204.25 o
   1   1   7      523.02      473.86     28.16 o
   2   1   7      377.44      353.31     24.04 o
   3   1   7      151.06      160.00     20.31 o
   4   1   7     7406.82     7254.41    339.59 o
   5   1   7     2853.41     2872.24    161.47 o
  -7   2   7      233.10      306.85     80.09 o
  -6   2   7     7971.99     8349.10    403.64 o
  -5   2   7     1100.35     1100.96     72.83 o
  -4   2   7       38.08       48.19     18.80 o
  -3   2   7     6165.43     5685.55    157.65 o
  -2   2   7     4629.48     4426.61    111.56 o
  -1   2   7     4485.27     4463.23    109.87 o
   0   2   7    13001.95    13084.95    307.67 o
   1   2   7      165.30      159.42     14.72 o
   2   2   7    29464.79    29945.51    825.51 o
   3   2   7    11029.20    10158.48    323.97 o
   4   2   7     1737.86     1630.11     86.01 o
   5   2   7     8112.90     7606.30    361.82 o
  -7   3   7        0.14       86.26     66.98 o
  -6   3   7        2.69       53.28     58.93 o
  -5   3   7     5112.84     5562.15    229.96 o
  -4   3   7     1706.84     1739.19     69.23 o
  -3   3   7      722.84      714.25     42.51 o
  -2   3   7     3378.54     3467.36     91.79 o
  -1   3   7     6408.12     6229.82    163.08 o
   0   3   7     1218.40     1116.04     36.73 o
   1   3   7     2116.04     2021.91     66.19 o
   2   3   7     2487.89     2363.34    109.96 o
   3   3   7      342.66      367.21     27.87 o
   4   3   7     4746.82     4315.39    176.73 o
   5   3   7       84.85      115.24     54.30 o
  -6   4   7      703.26      786.45     94.18 o
  -5   4   7      355.01      345.42     57.54 o
  -4   4   7        1.16        1.28     19.93 o
  -3   4   7      698.43      682.81     31.55 o
  -2   4   7       75.14       69.45     14.74 o
  -1   4   7     1294.26     1411.49     44.91 o
   0   4   7       42.14       50.17     13.70 o
   1   4   7     5879.73     5949.80    171.01 o
   2   4   7     1340.19     1368.31     50.28 o
   3   4   7     2740.73     2772.87    101.42 o
   4   4   7     3349.56     3493.48    149.82 o
   5   4   7      158.17      176.80     55.54 o
  -6   5   7      617.40      596.03     96.79 o
  -5   5   7      282.34      329.92     62.33 o
  -4   5   7     1781.89     1825.13     63.35 o
  -3   5   7       83.29       59.62     24.10 o
  -2   5   7       13.53       27.68     14.89 o
  -1   5   7       38.58       53.43     19.07 o
   0   5   7     4324.24     4545.76    121.59 o
   1   5   7      440.34      443.66     24.14 o
   2   5   7     1027.27     1075.44     38.56 o
   3   5   7        8.70        2.27     22.84 o
   4   5   7     3295.07     3235.37    141.44 o
   5   5   7     3122.19     3220.51    237.43 o
  -6   6   7     3501.59     3541.26    152.99 o
  -5   6   7      554.28      597.74     50.25 o
  -4   6   7      473.71      455.56     52.16 o
  -3   6   7    19890.27    19218.63    501.81 o
  -2   6   7      639.49      652.32     34.31 o
  -1   6   7     7007.42     6958.49    186.84 o
   0   6   7    10113.66     9992.37    242.22 o
   1   6   7      103.20      129.41     19.64 o
   2   6   7     5372.99     5353.68    176.74 o
   3   6   7      106.23      142.51     22.85 o
   4   6   7       88.39       71.66     37.47 o
   5   6   7     2171.57     2232.15    141.61 o
  -6   7   7      161.81       58.22     78.76 o
  -5   7   7     7537.77     7826.59    552.09 o
  -4   7   7       55.51        6.85     37.01 o
  -3   7   7     1983.45     2057.75     80.06 o
  -2   7   7      239.05      250.07     22.70 o
  -1   7   7    11288.07    11006.61    289.46 o
   0   7   7       31.30       44.67     14.91 o
   1   7   7     6251.54     6175.76    184.30 o
   2   7   7     6379.71     6262.70    204.68 o
   3   7   7     1317.50     1244.94     61.23 o
   4   7   7      514.71      520.49     51.95 o
  -5   8   7     1073.74     1235.30     99.69 o
  -4   8   7      456.95      436.12     54.57 o
  -3   8   7     1864.34     1794.52     89.03 o
  -2   8   7      181.00      195.63     23.67 o
  -1   8   7        0.30        8.15     16.09 o
   0   8   7        3.32       12.71     16.78 o
   1   8   7     4782.00     4958.35    152.06 o
   2   8   7     1515.16     1538.38     59.41 o
   3   8   7     4869.33     5083.06    156.56 o
   4   8   7     3477.75     3434.56    131.85 o
  -5   9   7      290.73      300.75     63.22 o
  -4   9   7       32.39      -50.28     50.28 o
  -3   9   7       54.96       42.13     48.33 o
  -2   9   7        1.34      -12.30     38.76 o
  -1   9   7      209.93      217.85     41.44 o
   0   9   7     1032.98     1045.38     49.69 o
   1   9   7      377.61      383.52     29.53 o
   2   9   7     1471.91     1420.09     80.64 o
   3   9   7      654.76      408.27    102.31 o
   4   9   7     1142.32     1301.60    170.54 o
  -5  10   7      225.06      159.38     59.97 o
  -4  10   7      636.43      726.56     79.83 o
  -3  10   7     9729.22     9870.99    463.39 o
  -2  10   7     1769.04     1894.92    126.64 o
  -1  10   7     7135.37     7244.19    293.30 o
   0  10   7     3736.24     3906.05    168.12 o
   1  10   7      140.97      149.28     25.74 o
   2  10   7      448.30      374.94     66.99 o
   3  10   7      254.07      190.76     96.25 o
  -4  11   7       69.93       75.59    129.42 o
  -3  11   7      807.92      806.72     84.30 o
  -2  11   7      649.86      555.42     72.70 o
  -1  11   7     2871.71     2775.03    169.21 o
   0  11   7      226.75      233.03     49.26 o
   1  11   7      546.70      534.94     42.23 o
   2  11   7     1255.35     1272.38    162.85 o
   3  11   7     1177.78     1291.70    171.90 o
  -3  12   7      106.95      102.95     59.18 o
  -2  12   7     4189.75     4042.70    223.56 o
  -1  12   7      937.98     1007.82    115.60 o
   0  12   7      312.94      390.72     58.94 o
   1  12   7     2460.82     2511.80    118.19 o
   2  12   7       62.00       47.29     99.40 o
  -2  13   7      200.39      138.43     66.40 o
  -1  13   7      510.97      522.06     75.08 o
   0  13   7     3966.99     3976.67    203.31 o
   1  13   7     2181.14     2259.53    227.77 o
  -7   0   8      177.11      224.52    112.84 o
  -6   0   8      605.61      815.92    136.12 o
  -5   0   8       72.77       38.97     54.61 o
  -4   0   8    23658.08    25294.65    807.23 o
  -3   0   8     3203.55     3138.94    168.13 o
  -2   0   8    14352.60    13308.11    417.55 o
  -1   0   8    24941.42    24594.09    878.43 o
   0   0   8      835.33      811.68     43.04 o
   1   0   8     1755.55     1876.67     80.35 o
   2   0   8     1232.06     1254.61     71.55 o
   3   0   8    11766.63    10877.78    490.10 o
   4   0   8       89.42       84.64     64.95 o
   5   0   8     2488.24     2670.73    222.90 o
  -7   1   8      251.11      314.39     82.00 o
  -6   1   8     2203.40     2080.62    146.93 o
  -5   1   8      356.30      386.95     66.21 o
  -4   1   8       79.46      101.74     21.63 o
  -3   1   8      394.14      376.04     32.01 o
  -2   1   8    12257.59    11651.71    300.14 o
  -1   1   8     3233.50     3515.79     96.22 o
   0   1   8     4318.26     4249.34    105.25 o
   1   1   8    22172.89    22944.80    578.85 o
   2   1   8       68.44       94.84     17.25 o
   3   1   8     5058.63     4739.16    160.75 o
   4   1   8      474.33      412.91     57.57 o
   5   1   8      226.16      213.28     60.26 o
  -7   2   8        8.27      -63.56     63.83 o
  -6   2   8       10.21       78.59     63.36 o
  -5   2   8      923.37      924.54     73.99 o
  -4   2   8      770.59      789.24     37.84 o
  -3   2   8     3235.10     3103.38    121.74 o
  -2   2   8     1511.22     1490.03     49.21 o
  -1   2   8      344.79      330.45     18.53 o
   0   2   8       74.41       62.56     14.47 o
   1   2   8     1551.12     1671.88     52.02 o
   2   2   8     1665.25     1592.50     57.75 o
   3   2   8      823.13      793.99     45.13 o
   4   2   8     1221.33     1234.48    126.47 o
   5   2   8      114.19      103.65     53.85 o
  -6   3   8     1837.03     2034.01    247.85 o
  -5   3   8        8.57        8.81     42.99 o
  -4   3   8        0.67       17.78     21.28 o
  -3   3   8      152.92      174.61     19.99 o
  -2   3   8    13917.93    13827.53    355.64 o
  -1   3   8    10843.05    10966.27    260.81 o
   0   3   8    16970.86    17026.92    430.99 o
   1   3   8    28348.84    28124.95    868.48 o
   2   3   8     2300.56     2256.56     74.21 o
   3   3   8     4519.85     4387.14    174.15 o
   4   3   8      551.40      581.29     75.01 o
   5   3   8      441.66      346.96    105.02 o
  -6   4   8     1087.43     1190.28     90.06 o
  -5   4   8       18.09       15.00     48.05 o
  -4   4   8    14497.79    14032.17    347.28 o
  -3   4   8      250.29      265.59     24.97 o
  -2   4   8     2104.56     2108.25     62.41 o
  -1   4   8    10469.67    10436.90    249.31 o
   0   4   8     2386.79     2310.25     82.64 o
   1   4   8      657.27      616.42     30.09 o
   2   4   8      246.95      235.96     22.54 o
   3   4   8     4598.04     4492.19    179.98 o
   4   4   8       91.47      135.09     38.90 o
   5   4   8     1280.71     1214.59     99.23 o
  -6   5   8      107.46      160.05     70.14 o
  -5   5   8     3653.98     3867.88    147.63 o
  -4   5   8     1779.11     1807.57     68.01 o
  -3   5   8      263.07      249.79     24.88 o
  -2   5   8     3082.45     3136.10     85.95 o
  -1   5   8     2488.20     2573.56     71.06 o
   0   5   8     2002.25     2092.21     62.61 o
   1   5   8     1921.98     1850.49     62.46 o
   2   5   8     5478.98     5662.29    162.94 o
   3   5   8     1762.88     1824.98     91.36 o
   4   5   8      872.91      748.18     59.64 o
   5   5   8        0.09      -35.98     90.85 o
  -6   6   8       48.01       87.24     41.28 o
  -5   6   8     3024.53     3105.59    125.54 o
  -4   6   8      906.02      826.11     94.71 o
  -3   6   8    11376.46    10922.76    324.04 o
  -2   6   8     7496.45     7535.31    188.99 o
  -1   6   8     1005.39     1033.85     39.76 o
   0   6   8     1457.62     1430.24     47.97 o
   1   6   8     1667.54     1575.55     56.15 o
   2   6   8     2768.76     2857.99    103.20 o
   3   6   8     2254.10     2138.43    101.25 o
   4   6   8     4230.00     4328.76    181.61 o
  -6   7   8       33.62       29.56     58.61 o
  -5   7   8      457.23      411.90     57.31 o
  -4   7   8      257.43      232.14     47.39 o
  -3   7   8      498.60      428.22     44.40 o
  -2   7   8     5317.18     5176.34    162.23 o
  -1   7   8     4933.99     4850.36    135.20 o
   0   7   8     5679.59     5764.46    157.90 o
   1   7   8     7717.74     7496.65    242.63 o
   2   7   8     3661.93     3615.39    126.14 o
   3   7   8     3100.28     2942.71    128.53 o
   4   7   8     1374.29     1364.12     83.36 o
  -5   8   8      103.67       42.42     64.33 o
  -4   8   8     1563.77     1701.91    154.27 o
  -3   8   8     1034.37     1049.21     67.08 o
  -2   8   8      326.73      263.53     37.62 o
  -1   8   8      700.97      733.36     40.35 o
   0   8   8     2145.03     2211.92     79.33 o
   1   8   8     1649.39     1716.34     65.96 o
   2   8   8     1125.90     1159.00     51.59 o
   3   8   8      148.36      145.52     27.08 o
   4   8   8     1196.48     1247.40     78.96 o
  -5   9   8     3176.96     3265.75    530.57 o
  -4   9   8      626.19      756.37    123.99 o
  -3   9   8     1568.38     1356.79    109.53 o
  -2   9   8      273.95      305.69     49.95 o
  -1   9   8     6074.37     6131.26    250.65 o
   0   9   8     6806.93     6761.42    269.16 o
   1   9   8      171.00      194.79     29.06 o
   2   9   8     6166.67     6130.99    207.83 o
   3   9   8      435.57      335.00    104.97 o
  -4  10   8        8.79      -19.94     52.56 o
  -3  10   8     3188.26     3342.06    361.30 o
  -2  10   8     1280.77     1327.47    108.49 o
  -1  10   8       14.04       47.73     40.05 o
   0  10   8     2123.29     2078.63    104.82 o
   1  10   8      387.79      378.54     41.33 o
   2  10   8      289.85      296.86     63.92 o
   3  10   8        0.02       86.36     94.95 o
  -4  11   8     1356.42     1404.60    379.80 o
  -3  11   8     1578.81     1542.89    186.46 o
  -2  11   8      632.21      477.01     72.89 o
  -1  11   8      461.87      487.69     57.42 o
   0  11   8      248.52      265.78     44.10 o
   1  11   8      257.68      255.50     39.42 o
   2  11   8     1009.25     1016.01    143.35 o
  -3  12   8     1310.74     1381.66    192.21 o
  -2  12   8      890.21      811.45    180.00 o
  -1  12   8       12.36       56.82     54.76 o
   0  12   8      391.02      383.48    111.69 o
   1  12   8     1048.93     1000.47     66.89 o
  -1  13   8     1867.38     1769.39    144.13 o
   0  13   8     1638.34     1611.72    108.43 o
  -7   1   9      758.44      794.46    143.77 o
  -6   1   9     7310.73     7755.18    384.91 o
  -5   1   9     9587.57    10051.56    280.87 o
  -4   1   9     1718.27     1693.93     65.57 o
  -3   1   9     8844.00     8303.95    224.27 o
  -2   1   9      228.21      189.37     19.63 o
  -1   1   9     2422.07     2269.59     72.78 o
   0   1   9      341.38      335.39     24.43 o
   1   1   9     2898.56     2989.74     85.17 o
   2   1   9        1.27       17.37     16.58 o
   3   1   9     1538.16     1323.01     71.71 o
   4   1   9        0.53       81.80     53.31 o
   5   1   9     2756.87     2982.28    172.04 o
  -6   2   9     1460.01     1496.30    124.36 o
  -5   2   9      177.30      223.97     36.32 o
  -4   2   9     3542.62     3524.24    109.86 o
  -3   2   9    15118.38    14330.10    347.58 o
  -2   2   9      380.08      368.35     23.68 o
  -1   2   9    22963.00    23092.48    584.17 o
   0   2   9      555.81      573.18     36.76 o
   1   2   9      176.30      197.06     21.06 o
   2   2   9     5454.09     5429.97    161.20 o
   3   2   9     1213.92     1291.33     72.38 o
   4   2   9      247.04      210.92     51.69 o
   5   2   9     2728.18     2509.84    151.25 o
  -6   3   9     1614.45     1622.33    129.38 o
  -5   3   9     1732.93     1776.75     93.95 o
  -4   3   9      375.90      378.68     31.66 o
  -3   3   9     7982.44     7760.54    195.23 o
  -2   3   9      863.29      848.17     42.79 o
  -1   3   9      180.20      218.48     18.88 o
   0   3   9     6185.18     6286.44    181.79 o
   1   3   9      258.06      273.17     33.93 o
   2   3   9      131.31      112.46     19.85 o
   3   3   9      515.88      551.28     48.57 o
   4   3   9     1550.26     1326.86     96.73 o
   5   3   9      701.61      797.28     85.59 o
  -6   4   9      384.35      336.97     62.36 o
  -5   4   9      668.22      665.03     67.64 o
  -4   4   9     3739.48     3678.51    105.10 o
  -3   4   9     4183.34     4050.02    119.68 o
  -2   4   9     8075.14     8018.12    198.22 o
  -1   4   9      789.40      778.16     37.54 o
   0   4   9     1423.95     1433.75     52.20 o
   1   4   9        2.39       26.14     17.39 o
   2   4   9     3941.25     3798.67    116.87 o
   3   4   9      214.60      215.29     37.15 o
   4   4   9      296.05      228.72     64.49 o
  -6   5   9     4594.30     4800.55    180.47 o
  -5   5   9     7880.19     8324.28    281.04 o
  -4   5   9     3765.75     3598.59    202.11 o
  -3   5   9     3487.38     3141.68    107.88 o
  -2   5   9      304.97      290.38     23.17 o
  -1   5   9       62.32       73.13     15.64 o
   0   5   9      397.83      395.79     26.45 o
   1   5   9     1504.04     1419.81     53.77 o
   2   5   9      146.30      220.70     25.65 o
   3   5   9     2190.97     2056.34     99.00 o
   4   5   9      229.51      275.81     53.00 o
  -6   6   9      907.03      926.26     68.81 o
  -5   6   9     1032.71     1046.46     82.47 o
  -4   6   9      887.06      855.83     65.23 o
  -3   6   9     3836.02     3476.05    118.20 o
  -2   6   9     1145.43     1221.40     49.03 o
  -1   6   9     7432.05     7578.94    200.01 o
   0   6   9     1996.49     2091.70     78.24 o
   1   6   9      333.64      371.69     31.30 o
   2   6   9     5546.68     5626.32    240.50 o
   3   6   9       46.95       45.58     33.53 o
   4   6   9     1146.37     1154.00     96.49 o
  -6   7   9      283.98      221.03     69.40 o
  -5   7   9       29.49       37.28     48.04 o
  -4   7   9     2990.70     2966.07    184.67 o
  -3   7   9     1321.01     1280.70     72.90 o
  -2   7   9      152.51      117.77     25.63 o
  -1   7   9      592.33      600.12     32.43 o
   0   7   9    11423.05    11953.02    347.61 o
   1   7   9      132.36      143.93     35.62 o
   2   7   9      527.73      545.75     46.84 o
   3   7   9      721.49      757.67     56.97 o
   4   7   9     3306.73     3401.15    153.68 o
  -5   8   9     1056.50      917.55    126.21 o
  -4   8   9      659.99      635.27    145.89 o
  -3   8   9      389.72      404.11     55.66 o
  -2   8   9     7682.25     7555.88    305.89 o
  -1   8   9      195.60      220.07     39.63 o
   0   8   9      576.22      718.69     61.30 o
   1   8   9      543.85      532.08     40.50 o
   2   8   9      474.85      521.62     52.95 o
   3   8   9      457.70      389.54     47.13 o
  -5   9   9      666.81      845.60    388.20 o
  -4   9   9      927.01      853.50    156.82 o
  -3   9   9     2199.59     2196.23    124.88 o
  -2   9   9     3389.22     3312.12    156.56 o
  -1   9   9     1745.57     1616.17     94.14 o
   0   9   9     3239.96     3083.42    138.47 o
   1   9   9     1550.73     1420.75     80.64 o
   2   9   9      700.69      712.63     53.53 o
   3   9   9      155.46      125.55     38.32 o
  -4  10   9      368.37      421.38     95.35 o
  -3  10   9      315.60      280.38     98.33 o
  -2  10   9     2611.83     2610.11    136.77 o
  -1  10   9      715.21      764.35     66.88 o
   0  10   9      276.66      297.84     43.58 o
   1  10   9      964.44      970.90     80.29 o
   2  10   9     6556.77     6635.23    265.26 o
  -4  11   9     2985.42     3321.97    234.03 o
  -3  11   9      295.17      231.05    144.77 o
  -2  11   9       14.05       -4.97     47.97 o
  -1  11   9       21.09        8.53     43.06 o
   0  11   9     4293.76     4415.03    190.06 o
   1  11   9      123.96      158.33     60.14 o
   2  11   9      184.17      173.65     98.65 o
  -3  12   9      216.01      195.78     71.19 o
  -2  12   9     1221.57     1170.54    105.11 o
  -1  12   9      168.14      144.19     56.78 o
   0  12   9      666.41      724.40     64.21 o
   1  12   9     1716.35     1866.39    118.92 o
  -6   0  10        2.20      -43.62     94.18 o
  -5   0  10       24.97       20.95     57.00 o
  -4   0  10     1631.28     1678.46     94.42 o
  -3   0  10     4047.25     4059.54    204.16 o
  -2   0  10     5552.56     5225.12    247.85 o
  -1   0  10     6565.46     6564.22    443.74 o
   0   0  10     2756.82     2854.91    100.55 o
   1   0  10    38175.29    39994.65   1425.61 o
   2   0  10    11689.33    11460.56    515.49 o
   3   0  10     6272.17     5883.08    395.81 o
   4   0  10    11849.66    11512.14    746.91 o
  -6   1  10     1019.07     1021.38    105.33 o
  -5   1  10     1419.29     1447.63     65.85 o
  -4   1  10     1393.51     1317.00     57.35 o
  -3   1  10     1780.59     1742.22     67.72 o
  -2   1  10      462.94      446.57     35.25 o
  -1   1  10     7571.62     7072.67    204.56 o
   0   1  10       59.22       53.30     15.29 o
   1   1  10       34.27       73.17     17.66 o
   2   1  10      316.60      311.68     31.04 o
   3   1  10     4848.51     4921.86    239.58 o
   4   1  10      362.18      301.73     59.53 o
  -6   2  10      141.07      211.69     71.41 o
  -5   2  10        1.18      -30.27     30.27 o
  -4   2  10      236.18      238.18     29.49 o
  -3   2  10      240.78      228.90     26.51 o
  -2   2  10      732.47      737.03     34.30 o
  -1   2  10       33.37       39.26     16.71 o
   0   2  10      547.80      481.73     37.53 o
   1   2  10      198.42      231.02     22.92 o
   2   2  10     1384.90     1532.04     66.60 o
   3   2  10     1158.75     1118.12     69.23 o
   4   2  10      120.20      138.86     50.42 o
  -6   3  10        0.97      -58.72     63.30 o
  -5   3  10     1541.74     1584.77     88.93 o
  -4   3  10      121.29      157.24     26.02 o
  -3   3  10      919.74      933.30     43.73 o
  -2   3  10      701.74      716.66     42.91 o
  -1   3  10    11278.65    11101.87    314.08 o
   0   3  10     1551.10     1664.03     59.60 o
   1   3  10      476.34      529.43     28.20 o
   2   3  10      629.27      600.97     47.81 o
   3   3  10     4226.66     4183.02    171.22 o
   4   3  10     1990.64     2037.18    127.00 o
  -6   4  10        8.66       -2.95     54.61 o
  -5   4  10      308.41      307.19     42.99 o
  -4   4  10     5337.26     5013.93    235.40 o
  -3   4  10     1050.27      982.93     50.91 o
  -2   4  10     6121.06     6127.57    165.80 o
  -1   4  10     5397.47     5451.33    147.15 o
   0   4  10      529.27      540.30     30.92 o
   1   4  10    15612.06    15840.43    497.06 o
   2   4  10     3233.85     3165.27    133.59 o
   3   4  10     1997.88     1900.78     95.56 o
   4   4  10     6190.45     5732.38    279.37 o
  -6   5  10     3995.01     4458.80    171.98 o
  -5   5  10       83.04       70.92     37.93 o
  -4   5  10     1828.10     1795.68     90.90 o
  -3   5  10      288.66      313.52     32.82 o
  -2   5  10     4414.32     4378.81    138.53 o
  -1   5  10      697.05      714.21     33.88 o
   0   5  10     5754.23     5509.28    182.70 o
   1   5  10     1251.50     1309.01     60.18 o
   2   5  10      878.20      847.90     57.71 o
   3   5  10     1739.71     1695.94    120.53 o
   4   5  10      667.90      726.30     74.98 o
  -6   6  10      601.55      537.91     92.45 o
  -5   6  10       10.92      -48.01     48.01 o
  -4   6  10     1062.07     1062.66    116.78 o
  -3   6  10        7.92       19.79     32.22 o
  -2   6  10      663.92      670.07     40.83 o
  -1   6  10       12.04       37.67     27.91 o
   0   6  10     4578.44     4734.21    252.39 o
   1   6  10     2222.49     2133.22     98.67 o
   2   6  10     5826.81     5897.43    230.44 o
   3   6  10     3940.29     3861.13    163.13 o
   4   6  10      480.51      523.52     67.33 o
  -5   7  10       10.30      -34.21     57.66 o
  -4   7  10      707.65      788.03    106.86 o
  -3   7  10      456.73      430.16     47.30 o
  -2   7  10      279.07      262.46     35.88 o
  -1   7  10     1408.48     1497.31     70.79 o
   0   7  10      453.35      406.16     41.28 o
   1   7  10      131.23      194.00     38.49 o
   2   7  10       10.57       19.23     32.86 o
   3   7  10     1370.33     1530.02     86.15 o
  -5   8  10      697.42      694.43     88.35 o
  -4   8  10     8328.19     8547.17    648.81 o
  -3   8  10      868.40      922.45     93.33 o
  -2   8  10     7714.06     7695.84    311.67 o
  -1   8  10     3032.53     3061.08    343.29 o
   0   8  10       18.40        5.03     28.22 o
   1   8  10     2381.54     2470.06    130.41 o
   2   8  10      161.75      134.91     37.19 o
   3   8  10      154.54      183.54     40.38 o
  -5   9  10        1.46      -59.38     59.38 o
  -4   9  10     1904.97     1713.39    370.42 o
  -3   9  10       49.79       59.23     56.13 o
  -2   9  10     4058.31     3967.89    180.95 o
  -1   9  10      122.84      100.45     41.01 o
   0   9  10     3806.07     3774.11    291.07 o
   1   9  10     1701.78     1730.84     94.01 o
   2   9  10      587.98      458.86     49.09 o
   3   9  10      531.83      571.67     59.07 o
  -4  10  10      105.19      -60.47     63.76 o
  -3  10  10     1520.74     1529.21    196.36 o
  -2  10  10       98.11      132.14     51.68 o
  -1  10  10      689.82      661.09     97.67 o
   0  10  10     3619.80     3597.55    161.47 o
   1  10  10      375.89      422.99     48.90 o
   2  10  10     3093.74     3145.89    166.47 o
  -3  11  10       63.96       58.76     66.79 o
  -2  11  10       28.62      130.18     61.38 o
  -1  11  10     1107.32     1187.58    147.66 o
   0  11  10      501.85      490.33     55.25 o
   1  11  10     1070.12     1082.44     72.85 o
  -2  12  10     3376.10     3328.84    195.49 o
  -1  12  10      955.71      912.14     92.78 o
   0  12  10        8.39       99.04     48.94 o
  -6   1  11       11.29       50.58     68.06 o
  -5   1  11      557.20      562.49     72.03 o
  -4   1  11       39.84       20.82     25.98 o
  -3   1  11     7177.00     6680.12    182.75 o
  -2   1  11     2349.65     2345.70     90.20 o
  -1   1  11     9619.94     9023.57    258.78 o
   0   1  11    17797.36    18155.60    463.19 o
   1   1  11      864.51      866.28     46.92 o
   2   1  11     5386.05     5461.06    184.10 o
   3   1  11      123.04      137.37     47.52 o
   4   1  11      109.43      116.53     51.23 o
  -6   2  11       92.65       80.48     68.08 o
  -5   2  11    15432.39    15826.55    472.65 o
  -4   2  11     1844.09     1636.03     66.69 o
  -3   2  11    12657.51    11675.92    376.81 o
  -2   2  11    13414.48    13118.15    372.96 o
  -1   2  11        4.08       -7.99     18.10 o
   0   2  11     4660.13     4708.10    141.11 o
   1   2  11      822.62      763.68     49.47 o
   2   2  11     3713.68     3703.52    153.36 o
   3   2  11      259.08      244.85     50.67 o
   4   2  11     1919.19     1634.19    114.74 o
  -6   3  11     1062.88      929.24    103.23 o
  -5   3  11        6.22       16.13     36.77 o
  -4   3  11       30.69      -25.84     25.84 o
  -3   3  11     4357.61     4186.49    136.74 o
  -2   3  11      581.93      533.80     34.24 o
  -1   3  11      211.59      221.58     24.27 o
   0   3  11     4942.40     4800.45    144.37 o
   1   3  11     1114.17     1139.13     55.59 o
   2   3  11     3125.51     3263.30    139.26 o
   3   3  11      131.42      145.90     49.22 o
   4   3  11       40.27       90.24     83.67 o
  -6   4  11     1370.16     1369.53     95.12 o
  -5   4  11      493.08      477.43     48.68 o
  -4   4  11     4609.35     4615.68    173.82 o
  -3   4  11     3316.17     3324.27    113.96 o
  -2   4  11     1581.54     1655.48     76.95 o
  -1   4  11      517.96      515.36     32.31 o
   0   4  11     1395.60     1462.38     63.45 o
   1   4  11      529.63      518.05     44.08 o
   2   4  11     1074.06     1083.72     76.98 o
   3   4  11     2317.51     2312.95    111.47 o
   4   4  11       19.15        0.39     48.64 o
  -6   5  11       31.28      -18.49     47.75 o
  -5   5  11      102.73       90.89     46.06 o
  -4   5  11       10.89       24.26     37.91 o
  -3   5  11     2923.97     3054.20    107.92 o
  -2   5  11     3811.23     3843.36    114.51 o
  -1   5  11     9298.33     9214.39    297.23 o
   0   5  11     9588.04     9714.55    312.49 o
   1   5  11     2570.54     2491.26    111.39 o
   2   5  11     5570.14     5669.90    223.04 o
   3   5  11      879.37      896.83     65.37 o
   4   5  11        1.52       60.08     53.12 o
  -5   6  11     3627.13     4003.74    177.52 o
  -4   6  11      503.08      427.01     52.22 o
  -3   6  11     1306.75     1195.87     71.27 o
  -2   6  11     2987.21     2892.50     91.77 o
  -1   6  11      915.48      945.18     51.67 o
   0   6  11     3233.86     3328.20    139.28 o
   1   6  11      762.10      689.49     51.77 o
   2   6  11       13.44       13.10     33.76 o
   3   6  11     1512.35     1481.50     87.11 o
  -5   7  11      408.97      457.61     81.14 o
  -4   7  11      378.68      345.49     92.72 o
  -3   7  11      235.57      243.98     59.93 o
  -2   7  11     5279.26     5482.25    230.08 o
  -1   7  11     2269.36     2226.72     93.79 o
   0   7  11      290.29      316.62     39.86 o
   1   7  11     6214.55     6180.43    240.63 o
   2   7  11     2012.46     2045.67    101.99 o
   3   7  11      259.28      208.84     43.91 o
  -5   8  11      556.08      743.56     93.07 o
  -4   8  11     7965.95     7277.53    363.40 o
  -3   8  11     2869.04     2897.14    148.25 o
  -2   8  11     1044.70     1060.89     78.59 o
  -1   8  11     3109.86     2960.98    139.93 o
   0   8  11      379.51      471.84     50.17 o
   1   8  11      440.58      499.78     65.19 o
   2   8  11      529.21      570.96     62.81 o
   3   8  11     1683.88     1618.76    109.76 o
  -4   9  11      320.15      236.84     90.32 o
  -3   9  11     1098.07      865.06     95.39 o
  -2   9  11      646.72      668.15     67.64 o
  -1   9  11      963.70     1045.66     76.15 o
   0   9  11     1885.13     1956.79    106.06 o
   1   9  11     1774.85     1846.57    170.51 o
   2   9  11     1375.99     1419.79     85.99 o
  -4  10  11      844.89      696.04     96.04 o
  -3  10  11       90.15        8.47     63.01 o
  -2  10  11       34.58      132.21     61.39 o
  -1  10  11      280.45      243.95     50.38 o
   0  10  11     2334.83     2219.00    141.76 o
   1  10  11     1220.81     1179.88     78.71 o
  -3  11  11      162.97      177.46    154.44 o
  -2  11  11     3273.69     3245.16    191.77 o
  -1  11  11     1441.24     1319.33    103.37 o
   0  11  11      120.08      167.17     71.23 o
   1  11  11     2905.75     3034.61    172.46 o
  -6   0  12     1161.50     1308.68    177.52 o
  -5   0  12     1491.65     1567.23    101.66 o
  -4   0  12     3999.80     4081.49    181.24 o
  -3   0  12      150.25      143.43     37.94 o
  -2   0  12    12324.88    11641.54    527.16 o
  -1   0  12      125.51      127.76     36.10 o
   0   0  12       60.48        5.47     57.23 o
   1   0  12     2153.13     2266.42    131.51 o
   2   0  12     3327.19     3130.02    232.06 o
   3   0  12      415.92      444.70     90.78 o
   4   0  12     1178.72     1199.30    142.13 o
  -6   1  12     1876.77     2068.49    204.75 o
  -5   1  12      274.78      218.80     40.55 o
  -4   1  12     6855.59     6708.00    179.33 o
  -3   1  12       15.35       41.25     26.42 o
  -2   1  12      123.53      178.52     28.76 o
  -1   1  12     1843.64     1744.70     72.50 o
   0   1  12     1185.30     1242.79     58.63 o
   1   1  12      551.23      637.05     42.74 o
   2   1  12      684.51      779.06     57.24 o
   3   1  12        1.53       -6.99     45.57 o
   4   1  12     2640.08     2764.04    162.12 o
  -6   2  12      181.72      124.65     58.68 o
  -5   2  12      698.28      655.37     47.37 o
  -4   2  12      715.98      742.56     46.42 o
  -3   2  12      902.40      857.70     48.88 o
  -2   2  12       41.12       48.50     25.71 o
  -1   2  12       80.63      104.35     30.19 o
   0   2  12      403.92      432.59     35.30 o
   1   2  12     1604.24     1696.81     74.62 o
   2   2  12      141.82      111.14     35.55 o
   3   2  12      281.26      241.67     51.90 o
   4   2  12        9.04       -7.94     53.67 o
  -6   3  12     4371.94     4809.22    214.80 o
  -5   3  12     1731.44     1796.25     86.34 o
  -4   3  12     3705.21     3586.74    126.06 o
  -3   3  12       71.35      101.52     29.18 o
  -2   3  12       62.58       98.50     42.51 o
  -1   3  12      295.56      237.99     29.65 o
   0   3  12     1184.78     1226.83     58.57 o
   1   3  12     1272.18     1251.93     72.00 o
   2   3  12     2519.57     2462.76    113.45 o
   3   3  12      819.88      812.65     76.39 o
   4   3  12     4139.84     3984.84    212.19 o
  -6   4  12     1024.83     1156.92     91.27 o
  -5   4  12     1188.46     1054.23    102.60 o
  -4   4  12     1266.88     1275.30     77.48 o
  -3   4  12      490.71      561.52     41.53 o
  -2   4  12     6555.87     6569.25    196.73 o
  -1   4  12       59.00       72.72     26.02 o
   0   4  12       66.73      103.74     26.73 o
   1   4  12     2131.42     2202.84    103.52 o
   2   4  12      860.03      982.38     66.51 o
   3   4  12      812.97      816.92     98.61 o
  -6   5  12        0.91        5.45     58.45 o
  -5   5  12     1085.77     1056.06    118.89 o
  -4   5  12     2319.00     2297.93    191.35 o
  -3   5  12       22.44       53.84     35.66 o
  -2   5  12      665.52      601.66     36.97 o
  -1   5  12     6249.28     6569.95    219.02 o
   0   5  12       92.29       93.54     33.49 o
   1   5  12     1873.66     1826.36     91.32 o
   2   5  12      267.47      296.69     44.85 o
   3   5  12     1547.89     1476.47    104.44 o
  -5   6  12      516.28      411.11     79.32 o
  -4   6  12     1451.09     1268.37     79.91 o
  -3   6  12     4331.25     4321.38    164.27 o
  -2   6  12       27.78       13.42     40.57 o
  -1   6  12      504.55      576.46     56.89 o
   0   6  12       22.78       19.16     32.48 o
   1   6  12     2398.19     2481.33    113.84 o
   2   6  12       44.82       31.28     37.30 o
   3   6  12      517.11      608.64     68.56 o
  -5   7  12     1657.08     1519.25    129.93 o
  -4   7  12     2200.71     2056.49    175.68 o
  -3   7  12     1252.82     1335.32     93.38 o
  -2   7  12      832.98      846.54     70.17 o
  -1   7  12     2461.43     2449.37    121.93 o
   0   7  12      179.80      238.30     40.44 o
   1   7  12     1112.65     1095.51     69.83 o
   2   7  12     1339.29     1288.07    121.49 o
   3   7  12      494.98      578.08     59.84 o
  -4   8  12       64.35      108.27     66.43 o
  -3   8  12     2188.41     2425.86    276.56 o
  -2   8  12      860.48      847.79     75.37 o
  -1   8  12        0.56        1.45     41.59 o
   0   8  12      521.25      516.31    129.96 o
   1   8  12     3601.42     3706.44    192.70 o
   2   8  12      124.52      190.67     51.74 o
  -4   9  12      557.79      339.73    114.41 o
  -3   9  12       10.83      -58.03     58.03 o
  -2   9  12      581.06      772.79     74.12 o
  -1   9  12     5769.30     5616.46    237.30 o
   0   9  12      137.50       71.95     42.54 o
   1   9  12      857.77      911.90     69.30 o
   2   9  12       21.71        0.67     51.95 o
  -3  10  12     1209.62     1098.96    108.64 o
  -2  10  12      164.56       44.76     61.74 o
  -1  10  12      425.42      428.02     66.77 o
   0  10  12      277.81      380.40     54.21 o
   1  10  12       51.43       68.81     42.29 o
  -2  11  12     2035.74     1994.18    142.90 o
  -1  11  12     3113.18     3043.52    175.44 o
  -6   1  13      508.24      493.18    132.55 o
  -5   1  13      960.16     1032.44     59.65 o
  -4   1  13      844.98      805.57     46.12 o
  -3   1  13      826.96      852.10     49.20 o
  -2   1  13    10957.45    10272.27    331.82 o
  -1   1  13      770.55      829.47     48.69 o
   0   1  13     1752.11     1780.69     75.79 o
   1   1  13     1004.93     1025.93     67.80 o
   2   1  13     2243.39     2276.00    132.86 o
   3   1  13      323.20      261.75     59.66 o
  -6   2  13       44.12       84.97     63.17 o
  -5   2  13      571.47      609.88     56.06 o
  -4   2  13     2259.15     2190.44     92.35 o
  -3   2  13     3478.71     3396.06    115.13 o
  -2   2  13     1727.18     1675.82     86.32 o
  -1   2  13     2409.96     2346.62     91.71 o
   0   2  13    19426.94    19831.02    622.87 o
   1   2  13     4761.79     4741.00    191.56 o
   2   2  13     6876.89     7251.73    342.84 o
   3   2  13     8452.00     8884.61    417.28 o
  -6   3  13       81.55      125.68     53.43 o
  -5   3  13     1691.82     1846.73    102.72 o
  -4   3  13      114.09       90.37     40.88 o
  -3   3  13      343.31      351.95     34.02 o
  -2   3  13     3529.80     3486.86    128.95 o
  -1   3  13     1752.86     1748.33    103.63 o
   0   3  13       17.41       33.29     26.51 o
   1   3  13      746.40      826.24     60.30 o
   2   3  13     1335.94     1377.80     81.83 o
   3   3  13      281.70      292.13     99.25 o
  -5   4  13     1015.65     1091.51     98.44 o
  -4   4  13      276.66      326.79     47.97 o
  -3   4  13      977.54      874.87     48.00 o
  -2   4  13       46.18       29.12     29.85 o
  -1   4  13      776.32      788.22     49.41 o
   0   4  13     1455.21     1439.81     78.92 o
   1   4  13     4793.22     4748.95    192.69 o
   2   4  13     2374.92     2328.21    112.62 o
   3   4  13      729.42      804.63     79.97 o
  -5   5  13      910.53      858.75    148.12 o
  -4   5  13     1559.44     1324.34     96.38 o
  -3   5  13     1823.76     2030.53     86.81 o
  -2   5  13     6061.89     5993.19    205.03 o
  -1   5  13     2624.40     2642.84    121.05 o
   0   5  13     1551.12     1552.15     84.85 o
   1   5  13      308.28      321.09     45.86 o
   2   5  13     1457.67     1433.58     86.08 o
   3   5  13      422.83      514.96     84.25 o
  -5   6  13     1497.11     1274.91    121.21 o
  -4   6  13       84.51       94.76     53.16 o
  -3   6  13     5133.21     5425.49    235.20 o
  -2   6  13      788.93      850.75     76.83 o
  -1   6  13      122.90      141.44     40.09 o
   0   6  13     6135.73     6448.77    252.33 o
   1   6  13      341.38      395.74     47.76 o
   2   6  13      719.66      889.65     75.13 o
  -5   7  13     1841.68     1691.31    140.77 o
  -4   7  13       50.03      -25.96     98.39 o
  -3   7  13     1821.96     1831.50    138.46 o
  -2   7  13      125.14      133.22     47.54 o
  -1   7  13     4276.00     4526.55    197.71 o
   0   7  13      188.44      188.45     50.72 o
   1   7  13      140.97      163.44     43.66 o
   2   7  13      870.71      948.37     77.37 o
  -4   8  13      228.01      282.42     77.47 o
  -3   8  13      307.60      273.03    123.00 o
  -2   8  13      447.79      574.86     66.62 o
  -1   8  13     2923.15     2951.42    144.02 o
   0   8  13      778.77      876.75     70.66 o
   1   8  13     3992.89     4423.28    225.59 o
   2   8  13     2497.34     2726.89    157.68 o
  -3   9  13      222.41       88.08     71.05 o
  -2   9  13      162.61       78.48     62.73 o
  -1   9  13       28.52       69.17     56.55 o
   0   9  13      145.09       96.65     59.65 o
   1   9  13       11.77      -10.15     55.73 o
  -2  10  13      656.32      671.40     87.55 o
  -1  10  13       26.44       -4.14     55.73 o
   0  10  13      400.22      457.69     66.33 o
  -6   0  14    10032.16    11595.81    791.01 o
  -5   0  14     1697.69     1937.79    118.77 o
  -4   0  14    11998.67    11964.99    674.17 o
  -3   0  14     7798.22     7807.13    372.10 o
  -2   0  14      496.05      421.41     70.18 o
  -1   0  14     4829.17     4812.07    236.17 o
   0   0  14     1332.84     1407.45     97.46 o
   1   0  14     1033.93     1132.31    125.50 o
   2   0  14      514.37      589.94    100.64 o
   3   0  14     1447.42     1434.51    153.32 o
  -6   1  14      674.23      725.58    101.14 o
  -5   1  14        4.39      -34.06     35.26 o
  -4   1  14     2136.89     2056.91     82.46 o
  -3   1  14       96.58      123.78     35.83 o
  -2   1  14     2350.40     2334.66     96.13 o
  -1   1  14     4341.81     4260.26    150.84 o
   0   1  14       78.14      137.58     31.79 o
   1   1  14     2487.79     2642.53    121.80 o
   2   1  14       13.21       25.18     60.60 o
   3   1  14        8.86       75.44     57.25 o
  -5   2  14      710.05      728.83     60.19 o
  -4   2  14      831.71      767.96     50.51 o
  -3   2  14      612.52      557.83     49.43 o
  -2   2  14      151.86      170.50     45.80 o
  -1   2  14       59.39       79.21     30.90 o
   0   2  14        8.00       62.64     29.16 o
   1   2  14      227.57      247.77     43.66 o
   2   2  14      404.11      406.99     62.00 o
   3   2  14        8.28       -5.42     51.45 o
  -5   3  14      328.21      374.66     58.92 o
  -4   3  14     1205.50     1265.02     76.36 o
  -3   3  14     1052.11     1135.63     73.58 o
  -2   3  14     6140.47     6300.13    215.80 o
  -1   3  14     6409.08     6214.29    210.37 o
   0   3  14     1468.65     1404.91     81.09 o
   1   3  14     4772.34     4919.94    199.82 o
   2   3  14       56.97       -9.30     63.40 o
   3   3  14        8.80       68.00     56.24 o
  -5   4  14       43.58        5.82     57.53 o
  -4   4  14     6406.00     6046.84    272.63 o
  -3   4  14     4048.25     4165.30    156.82 o
  -2   4  14       38.06       39.50     32.68 o
  -1   4  14     5853.54     5944.68    235.08 o
   0   4  14       58.81      124.76     38.13 o
   1   4  14        8.06       32.06     37.11 o
   2   4  14     1336.89     1249.43    138.41 o
  -5   5  14       62.34       65.69     70.04 o
  -4   5  14      347.32      347.59     86.76 o
  -3   5  14     2846.22     2793.41    276.47 o
  -2   5  14      222.83      212.20     44.70 o
  -1   5  14       11.34        3.21     37.11 o
   0   5  14     2243.64     2334.08    111.93 o
   1   5  14     2391.59     2301.18    157.98 o
   2   5  14        6.75       36.13     42.69 o
  -5   6  14     4295.13     3906.36    233.23 o
  -4   6  14     1876.65     1834.96    273.34 o
  -3   6  14     1857.27     1752.66    109.61 o
  -2   6  14     1508.54     1608.24    101.27 o
  -1   6  14      498.74      421.11    119.04 o
   0   6  14       68.84      108.08     40.68 o
   1   6  14      530.28      553.06     55.91 o
   2   6  14     1112.11     1086.70     78.04 o
  -4   7  14      378.01      226.39     76.35 o
  -3   7  14      477.65      380.13     73.06 o
  -2   7  14     2172.04     2247.95    243.23 o
  -1   7  14     2125.88     2181.88    183.31 o
   0   7  14     1032.06     1011.03     87.17 o
   1   7  14     2023.66     1999.52    128.95 o
  -4   8  14      278.44      205.02     79.49 o
  -3   8  14      293.05      214.60     71.79 o
  -2   8  14       58.22       75.83     60.41 o
  -1   8  14     3250.05     3203.24    180.16 o
   0   8  14     1309.98     1183.26     96.74 o
   1   8  14      993.16     1064.26     91.79 o
  -3   9  14     3146.38     3253.17    200.21 o
  -2   9  14      569.52      589.22    127.74 o
  -1   9  14      652.83      589.76     89.31 o
   0   9  14     2975.39     2807.50    190.40 o
  -5   1  15     2390.70     2655.54    113.71 o
  -4   1  15       54.21       66.52     38.18 o
  -3   1  15        0.73      -15.31     35.86 o
  -2   1  15      174.91      254.19     38.92 o
  -1   1  15      943.93      885.31     86.69 o
   0   1  15     1515.94     1547.99     87.34 o
   1   1  15     1156.91     1201.61     95.83 o
   2   1  15      890.32      965.38     87.45 o
  -5   2  15      228.70      175.90     47.88 o
  -4   2  15       48.40       63.36     38.26 o
  -3   2  15     3686.80     3567.25    139.45 o
  -2   2  15      960.77      911.90     74.69 o
  -1   2  15      189.86      201.90     35.51 o
   0   2  15       61.52       57.15     37.24 o
   1   2  15     3413.31     3527.78    188.37 o
   2   2  15      321.59      400.09    128.70 o
  -5   3  15     1731.52     1890.85    107.14 o
  -4   3  15      106.17       88.48     40.34 o
  -3   3  15      387.31      492.28     58.20 o
  -2   3  15     1561.36     1566.00     78.25 o
  -1   3  15      433.14      575.09    108.71 o
   0   3  15     2013.81     2217.68    109.28 o
   1   3  15      243.98      215.11     46.93 o
   2   3  15       48.89       39.57     54.44 o
  -5   4  15      525.83      453.63     92.30 o
  -4   4  15     1003.08      964.29     88.58 o
  -3   4  15       17.93       25.03     45.66 o
  -2   4  15        1.48       30.74     40.77 o
  -1   4  15      572.68      560.02     80.23 o
   0   4  15     1760.91     1630.82     93.17 o
   1   4  15      325.33      324.61     49.96 o
   2   4  15      817.86     1026.22     93.14 o
  -4   5  15      220.87      116.63    107.20 o
  -3   5  15      113.05      126.03     66.45 o
  -2   5  15      756.89      724.50    100.49 o
  -1   5  15        1.21        7.26     40.90 o
   0   5  15     1482.57     1400.93     86.36 o
   1   5  15     1314.00     1430.11     89.74 o
   2   5  15     1441.93     1581.39    142.09 o
  -4   6  15     1108.17      979.94    109.73 o
  -3   6  15      515.37      431.41    119.52 o
  -2   6  15     1128.43     1108.77    178.44 o
  -1   6  15       10.30       -0.83     49.54 o
   0   6  15     1069.18      997.11    134.71 o
   1   6  15      335.76      323.47     53.01 o
  -4   7  15       10.74        5.04     73.02 o
  -3   7  15     1065.59     1094.65    108.88 o
  -2   7  15     3861.06     4096.19    225.60 o
  -1   7  15        3.64      -54.18     61.81 o
   0   7  15     1845.50     1879.57    204.54 o
   1   7  15       33.21       77.09     54.13 o
  -3   8  15      119.71       95.98     70.53 o
  -2   8  15      297.54      323.98     74.31 o
  -1   8  15      114.23       96.60     59.67 o
   0   8  15     1244.79     1330.76    107.75 o
  -5   0  16     2125.99     2350.24    180.50 o
  -4   0  16      990.46      874.91     98.83 o
  -3   0  16      117.50      114.42     59.65 o
  -2   0  16     1737.84     1567.54    113.53 o
  -1   0  16     8989.81     8861.47    416.45 o
   0   0  16     2289.33     2219.11    191.18 o
   1   0  16     7584.92     8012.34    539.45 o
   2   0  16     5431.67     6133.37    429.36 o
  -5   1  16       31.08       54.28     51.31 o
  -4   1  16      486.37      402.73     54.04 o
  -3   1  16     5464.32     5517.77    314.22 o
  -2   1  16        7.00       40.61     35.24 o
  -1   1  16     2009.55     1907.25    102.50 o
   0   1  16     1361.30     1434.03    107.69 o
   1   1  16      355.61      425.95     68.68 o
   2   1  16      109.11      157.13     79.91 o
  -5   2  16       98.70      176.45     98.91 o
  -4   2  16      217.72      186.37     49.01 o
  -3   2  16       41.57       59.57     38.37 o
  -2   2  16       99.14       86.23     37.17 o
  -1   2  16      752.33      655.24     71.20 o
   0   2  16     1405.94     1385.38     86.30 o
   1   2  16      504.59      443.74     80.98 o
   2   2  16      381.22      434.15     73.29 o
  -4   3  16     1892.92     1904.28    281.43 o
  -3   3  16     7113.32     6867.64    348.54 o
  -2   3  16     2538.75     2581.55    126.34 o
  -1   3  16     3338.15     3228.90    146.18 o
   0   3  16      568.63      679.18     63.07 o
   1   3  16      572.32      594.24     75.47 o
  -4   4  16     1949.35     1718.02    382.17 o
  -3   4  16       23.04       78.91     72.04 o
  -2   4  16      825.63      872.56     72.90 o
  -1   4  16     7183.96     7187.38    284.12 o
   0   4  16      940.77     1028.34     76.79 o
   1   4  16     3185.31     3680.99    200.77 o
  -4   5  16      183.26      180.68     74.77 o
  -3   5  16      723.36      631.04     88.64 o
  -2   5  16     1982.49     2156.02    212.40 o
  -1   5  16       83.91      126.21     59.41 o
   0   5  16       56.45      107.40     46.22 o
   1   5  16      370.15      363.75     57.37 o
  -3   6  16       22.83       73.72     66.72 o
  -2   6  16      536.73      465.99     76.90 o
  -1   6  16      795.16      928.02     92.49 o
   0   6  16     3888.19     3877.67    210.38 o
  -3   7  16     1634.39     1367.04    123.58 o
  -2   7  16      963.40     1084.96    184.75 o
  -1   7  16      714.50      733.58     87.56 o
  -4   1  17        2.92       63.73     57.85 o
  -3   1  17     2059.36     1942.20     98.43 o
  -2   1  17     1520.23     1459.41    121.86 o
  -1   1  17       90.35       50.24     42.59 o
   0   1  17     1760.80     1835.88    172.38 o
   1   1  17      132.93      121.42     79.77 o
  -4   2  17     2289.60     2004.35    124.09 o
  -3   2  17      408.09      373.01     60.90 o
  -2   2  17     3789.52     3833.02    170.94 o
  -1   2  17      187.28      202.23     67.12 o
   0   2  17       10.34       26.90     55.61 o
   1   2  17      731.49      734.79     84.06 o
  -4   3  17     1163.44     1067.61    223.63 o
  -3   3  17       84.44      155.11     68.14 o
  -2   3  17        0.22        8.58     45.65 o
  -1   3  17      610.08      665.11     66.68 o
   0   3  17     1404.33     1561.35    118.23 o
  -3   4  17      731.53      852.31     99.08 o
  -2   4  17       45.44      108.00     62.53 o
  -1   4  17        0.89        5.97     44.80 o
   0   4  17      341.49      352.21     55.18 o
  -3   5  17     1856.66     1727.21    136.90 o
  -2   5  17     1629.02     1459.99    147.37 o
  -1   5  17      604.72      657.67     82.86 o
   0   5  17     1286.82     1357.66    204.13 o
  -2   6  17     3874.16     3882.41    544.55 o
  -1   6  17      351.94      376.95     75.84 o
  -3   0  18     1393.20     1293.76    114.40 o
  -2   0  18      643.49      646.75    121.33 o
  -1   0  18      801.39     1063.18    142.33 o
   0   0  18     4128.57     4305.65    328.67 o
  -3   1  18       15.37      -24.35     53.31 o
  -2   1  18      518.95      501.05     64.61 o
  -1   1  18     1999.37     2086.90    142.33 o
   0   1  18      405.38      383.69     89.61 o
  -3   2  18       23.77      -13.04     64.62 o
  -2   2  18       71.77      123.56     50.51 o
  -1   2  18      211.61      230.96     67.06 o
   0   2  18      179.10      143.71     64.39 o
  -3   3  18       53.55      162.84     75.77 o
  -2   3  18      143.07       76.50     69.49 o
  -1   3  18      741.10      740.41     81.54 o
  -2   4  18       21.89       47.73     63.84 o
 
